# Supplementary material for: Apicomplexan F‐actin is required for efficient nuclear entry during host cell invasion
Source: EMBO Rep. 2019 Oct 4;20(12):e48896. doi: 10.15252/embr.201948896 (PMC6893294; doi:10.15252/embr.201948896)
Supplement: Supplementary file 2 — Movie EV1 [file EMBR-20-e48896-s002.zip]

Archive with 2 entries (2 files):
- EMBOR-2019-48896V2_MovieEV1.avi
- EMBOR-2019-48896V2_MovieEV1.txt
