# Supplementary material for: Apicomplexan F‐actin is required for efficient nuclear entry during host cell invasion
Source: EMBO Rep. 2019 Oct 4;20(12):e48896. doi: 10.15252/embr.201948896 (PMC6893294; doi:10.15252/embr.201948896)
Supplement: Supplementary file 2 — Movie EV1 [file EMBR-20-e48896-s002.zip › EMBOR-2019-48896V2_MovieEV1.txt]

Movie EV1. SR-SIM time-lapse of actin flow with skeletonisation analysis. Time-lapse of SR-SIM showing RH, myoAKO and adfKD parasites expressing chromobody EmeraldFP. Imaging speed 7 fps.
