# Supplementary material for: Apicomplexan F‐actin is required for efficient nuclear entry during host cell invasion
Source: EMBO Rep. 2019 Oct 4;20(12):e48896. doi: 10.15252/embr.201948896 (PMC6893294; doi:10.15252/embr.201948896)
Supplement: Supplementary file 5 — Movie EV4 [file EMBR-20-e48896-s005.zip › EMBOR-2019-48896V2_MovieEV4.txt]

Movie EV4. Mutants parasite lines invading HFF cells. Parasite mutant lines myoA KO, act1 KO and mlc1 KO time-lapse moving showing live invasion of myoA KO parasites. Imaging speed 7 fps.
