# Supplementary material for: Apicomplexan F‐actin is required for efficient nuclear entry during host cell invasion
Source: EMBO Rep. 2019 Oct 4;20(12):e48896. doi: 10.15252/embr.201948896 (PMC6893294; doi:10.15252/embr.201948896)
Supplement: Supplementary file 7 — Movie EV6 [file EMBR-20-e48896-s007.zip › EMBOR-2019-48896V2_MovieEV6.txt]

Movie EV6. F-actin events during invasion. An F-actin ring appears during initial parasite penetration. However, the presence of an F-actin ring is not required in some cases. In rare cases such as capped invasion, the F-actin ring is also present. In mutants with abrogated F-actin dynamics such as adf cKD, the F-actin ring is not present during invasion. Time-lapse moving showing live invasion of Cb-EmeraldFP parasites. The signal is F-actin Cb-EmeraldFP. Imaging speed 7 fps.
