# Supplementary material for: Apicomplexan F‐actin is required for efficient nuclear entry during host cell invasion
Source: EMBO Rep. 2019 Oct 4;20(12):e48896. doi: 10.15252/embr.201948896 (PMC6893294; doi:10.15252/embr.201948896)
Supplement: Supplementary file 8 — Movie EV7 [file EMBR-20-e48896-s008.zip › EMBOR-2019-48896V2_MovieEV7.txt]

Movie EV7. RH Chromobody EmeraldFP parasites invasion and F-actin dynamics during nucleus passage. Nucleus passage when the F-actin ring is present and absent. Time-lapse moving showing live invasion of Cb-EmeraldFP wild type parasites with an F-actin ring formation. Cb-EmeraldFP is shown in green, Hoechst staining is shown in magenta. Imaging speed 7 fps.
