# Supplementary material for: Apicomplexan F‐actin is required for efficient nuclear entry during host cell invasion
Source: EMBO Rep. 2019 Oct 4;20(12):e48896. doi: 10.15252/embr.201948896 (PMC6893294; doi:10.15252/embr.201948896)
Supplement: Supplementary file 9 — Movie EV8 [file EMBR-20-e48896-s009.zip › EMBOR-2019-48896V2_MovieEV8.txt]

Movie EV8. 3D rendering of RH and adf cKD Chromobody EmeraldFP parasites invasion with and without F-actin ring. 3D rendering on invading Cb-EmeraldFP wild type and adf cKD parasites with an F-actin ring formation. Cb-EmeraldFP is shown in green, Hoechst staining is shown in magenta. Imaging speed 7 fps.
