# Supplementary material for: Apicomplexan F‐actin is required for efficient nuclear entry during host cell invasion
Source: EMBO Rep. 2019 Oct 4;20(12):e48896. doi: 10.15252/embr.201948896 (PMC6893294; doi:10.15252/embr.201948896)
Supplement: Supplementary file 10 — Movie EV9 [file EMBR-20-e48896-s010.zip › EMBOR-2019-48896V2_MovieEV9.txt]

Movie EV9. 3D rendering of RH Chromobody EmeraldFP parasites invasion with microtubule and TJ staining. 3D rendering on invading Cb-EmeraldFP parasites with an F-actin ring formation. Cb-EmeraldFP is shown in green, Hoechst staining is shown in magenta, RON2 staining is show in yellow and MT staining is show in red. Imaging speed 7 fps.
