# Supplementary material for: Apicomplexan F‐actin is required for efficient nuclear entry during host cell invasion
Source: EMBO Rep. 2019 Oct 4;20(12):e48896. doi: 10.15252/embr.201948896 (PMC6893294; doi:10.15252/embr.201948896)
Supplement: Supplementary file 11 — Source Data for Appendix [file EMBR-20-e48896-s017.zip]

Archive with 11 entries (10 files):
- ER_48896_SourceData_App.Fig.S1.xlsx
- __MACOSX/
- __MACOSX/._ER_48896_SourceData_App.Fig.S1.xlsx
- ER_48896_SourceData_App.Fig.S2.xlsx
- __MACOSX/._ER_48896_SourceData_App.Fig.S2.xlsx
- ER_48896_SourceData_App.Fig.S3.xlsx
- __MACOSX/._ER_48896_SourceData_App.Fig.S3.xlsx
- ER_48896_SourceData_App.Fig.S4.xlsx
- __MACOSX/._ER_48896_SourceData_App.Fig.S4.xlsx
- ER_48896_SourceData_App.Fig.S6.xlsx
- __MACOSX/._ER_48896_SourceData_App.Fig.S6.xlsx
