# Supplementary material for: Apicomplexan F‐actin is required for efficient nuclear entry during host cell invasion
Source: EMBO Rep. 2019 Oct 4;20(12):e48896. doi: 10.15252/embr.201948896 (PMC6893294; doi:10.15252/embr.201948896)
Supplement: Supplementary file 11 — Source Data for Appendix [file EMBR-20-e48896-s017.zip › ER_48896_SourceData_App.Fig.S1.xlsx]

## Sheet: Fig. S1B
RH_minus_1
Position	Average	Maximum	Minimum
0	71400	141000	2340
0.064	89900	172000	7400
0.128	106000	195000	17300
0.192	121000	211000	30100
0.256	134000	224000	43900
0.32	147000	234000	60000
0.384	154000	230000	79000
0.448	151000	205000	97700
0.512	145000	189000	101000
0.576	123000	158000	87200
0.64	100000	131000	69700
0.704	83900	111000	56800
0.768	71500	94100	48800
0.832	62600	81500	43700
0.896	55700	72900	38400
0.96	50800	67700	33800
1.02	47700	65800	29700
1.09	45200	66800	23600
1.15	42100	66300	17900
1.22	38600	63600	13600
1.28	34700	58600	10700
1.34	30500	53200	7850
1.41	27400	48400	6360
1.47	28300	48900	7650
1.54	28100	47400	8910
1.6	28400	45800	10900
1.66	29000	45000	12900
1.73	29900	45400	14400
1.79	30600	45400	15700
1.86	31000	44900	17100
1.92	31500	44800	18200
1.98	32200	45400	19100
2.05	33300	46000	20600
2.11	34700	47200	22200
2.18	36000	48300	23800
2.24	36800	49100	24600
2.31	38100	50500	25600
2.37	40000	53000	27000
2.43	41800	56000	27500
2.5	43200	58500	27900
2.56	44500	59700	29300
2.63	45500	60000	31100
2.69	45300	58500	32100
2.75	44200	56300	32100
2.82	43300	55800	30800
2.88	42800	56300	29300
2.95	43500	58000	28900
3.01	44100	59700	28500
3.07	45400	61700	29200
3.14	47300	65100	29400
3.2	48800	68200	29400
3.27	50700	71600	29800
3.33	51100	72300	29900
3.39	50000	71800	28300
3.46	48200	69400	26900
3.52	46500	66400	26700
3.59	45100	64700	25500
3.65	43700	62600	24800
3.71	42300	60400	24200
3.78	40700	57400	24000
3.84	39800	55300	24200
3.91	38700	53100	24400
3.97	37900	50700	25000
4.03	35900	48200	23600
4.1	34500	45800	23200
4.16	33900	43200	24600
4.23	32800	40900	24700
4.29	31500	39000	24000
4.35	30700	37700	23600
4.42	30200	37100	23200
4.48	29500	36500	22500
4.55	29200	36500	22000
4.61	29600	36500	22600
4.67	30400	37400	23400
4.74	31500	38900	24200
4.8	32100	39400	24700
4.87	31800	39400	24200
4.93	31000	39400	22500
4.99	29500	39100	19900
5.06	27100	36800	17400
5.12	23500	32200	14800
5.19	20100	27700	12400
5.25	17800	24800	10700
5.31	16900	23700	10200
5.38	16700	23800	9700
5.44	16900	24000	9760
5.51	17100	24000	10100
5.57	17500	24600	10300
5.63	18500	25400	11600
5.7	20000	26700	13400
5.76	21600	28800	14400
5.83	23300	30800	15900
5.89	24700	32800	16600
5.95	24800	32800	16800
6.02	24900	32300	17600
6.08	25700	32100	19300
6.15	26500	33500	19500
6.21	27500	36100	18900
6.27	28900	38300	19400
6.34	30700	40500	20900
6.4	32700	42000	23500
6.47	34700	43700	25800
6.53	36600	45600	27700
6.6	38500	47300	29600
6.66	40400	50000	30800
6.72	40700	53600	27900
6.79	37900	53900	21800
6.85	32400	50500	14300
RH_minus_2
Position	Average	Maximum	Minimum
0	134000	173000	94800
0.064	137000	170000	105000
0.128	138000	167000	109000
0.192	136000	164000	107000
0.256	133000	165000	102000
0.32	132000	170000	93600
0.384	129000	176000	81800
0.448	121000	174000	68100
0.512	131000	176000	86000
0.576	142000	182000	102000
0.64	150000	183000	118000
0.704	154000	179000	129000
0.768	154000	178000	130000
0.832	151000	179000	123000
0.896	147000	182000	113000
0.96	138000	177000	99600
1.02	127000	164000	89000
1.09	110000	144000	76800
1.15	97300	128000	66900
1.22	88000	116000	60300
1.28	84900	113000	57000
1.34	83000	113000	53400
1.41	83600	116000	51200
1.47	85200	122000	48600
1.54	87400	129000	45800
1.6	87800	131000	44100
1.66	85800	128000	44100
1.73	81600	119000	43900
1.79	78000	111000	45200
1.86	78400	110000	47200
1.92	81300	111000	51300
1.98	85000	113000	56600
2.05	85900	110000	61700
2.11	87200	111000	62900
2.18	84300	111000	57700
2.24	83500	111000	55600
2.31	90700	120000	61900
2.37	98300	126000	70200
2.43	105000	131000	78500
2.5	110000	135000	84100
2.56	113000	138000	87800
2.63	113000	138000	88400
2.69	113000	138000	87500
2.75	113000	138000	87200
2.82	112000	137000	86800
2.88	109000	133000	85300
2.95	105000	129000	81600
3.01	102000	125000	79500
3.07	100000	122000	78700
3.14	98000	117000	78500
3.2	94700	115000	74400
3.27	93800	117000	70300
3.33	92700	116000	69200
3.39	91600	114000	69200
3.46	90100	111000	69300
3.52	89500	109000	69900
3.59	89400	110000	68900
3.65	88000	108000	67800
3.71	88400	108000	68400
3.78	88300	109000	67400
3.84	87800	110000	66000
3.91	87200	110000	64500
3.97	86600	110000	63500
4.03	85200	108000	62800
4.1	83200	105000	61500
4.16	80900	104000	58200
4.23	77600	100000	55300
4.29	74200	96500	51800
4.35	71500	95900	47000
4.42	71400	97800	45100
4.48	72200	98800	45600
4.55	71500	96500	46500
4.61	69800	94800	44700
4.67	68000	94700	41300
4.74	69500	98300	40700
4.8	72900	103000	42400
4.87	76600	107000	45700
4.93	78900	109000	48600
4.99	80200	110000	50600
5.06	82500	110000	55000
5.12	86600	113000	59800
5.19	88800	118000	60100
5.25	87500	116000	59200
5.31	85300	111000	59100
5.38	82300	107000	57400
5.44	81300	105000	57600
5.51	82300	104000	60300
5.57	83000	105000	61300
5.63	84100	109000	59500
5.7	85800	113000	58900
5.76	85700	111000	60600
5.83	84500	108000	61200
5.89	83300	106000	60700
5.95	82900	105000	60700
6.02	86200	109000	63600
6.08	91800	116000	67400
6.15	96700	123000	70300
6.21	99900	128000	72000
6.27	99300	130000	68800
6.34	100000	134000	66200
6.4	101000	138000	63700
6.47	99000	139000	58900
6.53	94800	137000	52600
RH_minus_3
Position	Average	Maximum	Minimum
0	70800	173000	-31200
0.064	84600	190000	-21000
0.128	86800	177000	-3530
0.192	81700	160000	3120
0.256	71600	138000	5380
0.32	56700	107000	6210
0.384	40500	76900	4050
0.448	32300	62100	2410
0.512	38700	71900	5450
0.576	44400	80700	8010
0.64	47300	86000	8670
0.704	44800	83300	6360
0.768	39300	73900	4700
0.832	32500	61600	3490
0.896	28200	56100	211
0.96	25900	52300	-592
1.02	26300	50100	2470
1.09	29400	54100	4670
1.15	29800	57300	2280
1.22	31800	62200	1420
1.28	36300	71500	1130
1.34	36800	74300	-810
1.41	46900	95200	-1500
1.47	57600	118000	-2480
1.54	59900	120000	202
1.6	54800	107000	2740
1.66	45600	88700	2430
1.73	36900	69200	4690
1.79	31100	58100	4120
1.86	27400	53500	1210
1.92	22200	46200	-1860
1.98	19300	38700	-232
2.05	16900	35100	-1290
2.11	13200	28700	-2300
2.18	10300	23700	-2970
2.24	11600	26200	-3020
2.31	13100	31200	-4940
2.37	13800	33100	-5540
2.43	14300	34000	-5470
2.5	16100	36700	-4610
2.56	15600	36700	-5420
2.63	16300	36400	-3910
2.69	18100	39000	-2800
2.75	19400	40200	-1390
2.82	20000	40900	-827
2.88	18900	42300	-4440
2.95	19900	42100	-2230
3.01	20900	42700	-863
3.07	26200	49000	3400
3.14	31800	60500	3030
3.2	36200	68900	3540
3.27	39500	70400	8540
3.33	40100	72100	8140
3.39	38800	67800	9830
3.46	38000	70100	5910
3.52	35600	66900	4350
3.59	38100	77300	-1020
3.65	41100	84400	-2170
3.71	42700	84200	1120
3.78	45800	87600	4020
3.84	48300	92600	3950
3.91	52600	101000	3790
3.97	57400	106000	8940
4.03	57600	107000	7940
4.1	56700	107000	7000
4.16	55900	106000	6140
4.23	55500	103000	8440
4.29	54300	98500	9980
4.35	55500	104000	7290
4.42	56500	105000	8060
4.48	53700	97000	10400
4.55	51000	93900	8110
4.61	45800	85300	6300
4.67	40600	74800	6420
4.74	37900	71100	4730
4.8	38800	73500	4160
4.87	40700	78300	3060
4.93	44200	84000	4320
4.99	47200	86200	8240
5.06	50600	90700	10500
5.12	54700	97100	12200
5.19	56300	102000	10100
5.25	56400	108000	4610
5.31	55500	109000	1840
5.38	52900	105000	565
5.44	51800	103000	212
5.51	52500	103000	2200
5.57	52500	102000	2570
5.63	51400	101000	2170
5.7	55700	109000	2570
5.76	62400	123000	1890
5.83	66500	135000	-2180
5.89	66700	142000	-8960
5.95	67600	148000	-12900
6.02	72700	158000	-13000
6.08	75400	163000	-12700
6.15	69700	152000	-12200
6.21	63400	137000	-10600
6.27	58500	128000	-11300
6.34	51800	114000	-10300
6.4	40400	89500	-8650
RH_minus_4
Position	Average	Maximum	Minimum
0	203000	252000	154000
0.064	180000	222000	137000
0.128	158000	197000	118000
0.192	137000	173000	101000
0.256	112000	144000	79100
0.32	112000	147000	76800
0.384	111000	149000	72300
0.448	100000	143000	57800
0.512	89200	130000	48700
0.576	82200	119000	45600
0.64	78800	115000	42300
0.704	77200	115000	39600
0.768	74200	109000	39800
0.832	69700	101000	38900
0.896	68000	97400	38500
0.96	66700	97200	36100
1.02	62700	94300	31200
1.09	59900	91400	28500
1.15	60400	92200	28700
1.22	60200	89400	31100
1.28	59700	87500	31900
1.34	59400	86800	32000
1.41	59400	84800	34100
1.47	59500	82600	36400
1.54	60300	84000	36700
1.6	62000	88500	35500
1.66	64900	93600	36300
1.73	67300	97200	37400
1.79	68700	102000	34900
1.86	68600	104000	32900
1.92	65800	103000	28800
1.98	64000	104000	24100
2.05	60600	99800	21400
2.11	54000	88300	19700
2.18	50200	83200	17100
2.24	49500	83400	15600
2.31	50600	84200	16900
2.37	53000	86100	20000
2.43	53400	85400	21400
2.5	54700	87700	21600
2.56	56400	88300	24400
2.63	59700	92400	26900
2.69	64000	99500	28400
2.75	68700	107000	30100
2.82	72900	112000	33700
2.88	73400	111000	35500
2.95	74300	112000	36900
3.01	74100	108000	40600
3.07	71000	102000	39600
3.14	67300	100000	34500
3.2	64500	97300	31700
3.27	64300	99000	29600
3.33	66200	101000	31000
3.39	68400	102000	34300
3.46	68300	102000	35000
3.52	64500	95600	33500
3.59	59600	90200	29000
3.65	56700	87700	25800
3.71	54900	83200	26600
3.78	52400	81600	23200
3.84	49200	79600	18700
3.91	44100	73400	14800
3.97	38900	65600	12300
4.03	35400	60100	10700
4.1	32300	53800	10900
4.16	29900	48800	11100
4.23	28400	46600	10300
4.29	28100	45300	10800
4.35	29200	47800	10600
4.42	33500	53100	13900
4.48	37200	56000	18500
4.55	42700	62800	22600
4.61	49500	72200	26800
4.67	53600	77800	29500
4.74	55400	77200	33600
4.8	55600	76600	34500
4.87	53100	73400	32900
4.93	51300	72700	29900
4.99	47600	69600	25500
5.06	42300	65100	19400
5.12	34800	56200	13400
5.19	29000	50300	7610
5.25	27100	50200	4080
5.31	28000	53100	2820
5.38	29500	54900	4040
5.44	31700	55300	7990
5.51	35800	59200	12400
5.57	43200	69600	16800
5.63	52200	83300	21100
5.7	58400	91700	25200
5.76	59400	92400	26400
5.83	56100	86700	25500
5.89	51800	78400	25200
5.95	51700	78500	24900
6.02	59800	91000	28600
6.08	75500	111000	39700
6.15	88200	125000	51700
6.21	93600	127000	60600
6.27	82500	111000	53900
6.34	59900	88600	31200
6.4	42800	71300	14400
6.47	38400	64400	12300
6.53	42600	65400	19800
6.6	51500	74600	28500
6.66	61500	85400	37700
6.72	71300	95500	47000
6.79	77200	103000	51000
6.85	81800	110000	53800
6.92	95600	127000	64500
6.98	110000	143000	76600
7.04	116000	155000	77800
RH_minus_5
Position	Average	Maximum	Minimum
0	97400	135000	59900
0.064	100000	137000	63600
0.128	102000	141000	63300
0.192	101000	142000	60200
0.256	100000	140000	60700
0.32	98200	136000	60700
0.384	93900	130000	58100
0.448	90200	125000	55100
0.512	94000	132000	56400
0.576	104000	147000	61900
0.64	119000	167000	71300
0.704	133000	186000	79400
0.768	142000	197000	85800
0.832	144000	198000	89700
0.896	138000	187000	88600
0.96	131000	177000	85700
1.02	129000	172000	86400
1.09	124000	163000	85500
1.15	121000	157000	84300
1.22	121000	157000	84900
1.28	121000	157000	84400
1.34	121000	159000	84000
1.41	125000	163000	86300
1.47	130000	169000	90400
1.54	131000	168000	94100
1.6	129000	167000	91600
1.66	125000	166000	83600
1.73	120000	165000	74200
1.79	116000	162000	69600
1.86	113000	157000	69400
1.92	112000	154000	70200
1.98	107000	147000	67300
2.05	101000	138000	64500
2.11	96200	130000	62000
2.18	93900	129000	59100
2.24	91100	126000	56600
2.31	90600	126000	55400
2.37	90000	124000	56300
2.43	86100	120000	52600
2.5	78200	111000	45500
2.56	72200	104000	40600
2.63	70500	103000	38200
2.69	73400	107000	39800
2.75	77300	110000	44700
2.82	77800	109000	46200
2.88	73700	103000	44500
2.95	70200	97300	43000
3.01	71200	97400	45000
3.07	77500	106000	49200
3.14	84400	117000	51600
3.2	87400	122000	52800
3.27	85400	115000	55300
3.33	81200	108000	54600
3.39	76400	102000	50600
3.46	72900	98100	47700
3.52	71200	98000	44400
3.59	69600	97600	41500
3.65	69200	97500	41000
3.71	69300	99000	39500
3.78	70300	102000	38200
3.84	72200	105000	39300
3.91	73700	109000	38600
3.97	75500	110000	40900
4.03	77000	110000	44100
4.1	79900	116000	44400
4.16	79400	118000	40400
4.23	75500	115000	35700
4.29	71700	109000	34200
4.35	66700	99100	34200
4.42	64300	94500	34200
4.48	61100	88900	33300
4.55	57900	85300	30500
4.61	54500	81200	27800
4.67	52800	80200	25400
4.74	51400	80400	22500
4.8	51200	81800	20600
4.87	50700	82900	18600
4.93	50700	84700	16700
4.99	51500	85200	17700
5.06	51300	85900	16600
5.12	47500	82800	12200
5.19	45500	80000	11000
5.25	48000	84300	11600
5.31	51600	90000	13200
5.38	55400	96300	14400
5.44	56200	97500	15000
5.51	53200	91100	15300
5.57	47400	81000	13800
5.63	42600	72800	12300
5.7	38900	67800	10100
5.76	34700	61100	8340
5.83	29900	52700	7130
5.89	26100	46700	5460
5.95	24300	44200	4340
6.02	23800	44100	3570
6.08	24200	44000	4260
6.15	25100	46000	4140
6.21	25900	46000	5730
6.27	25000	44000	6020
6.34	24400	43700	5070
6.4	23600	42100	5090
6.47	21500	39200	3800
6.53	19200	35300	3110
6.6	18300	31900	4680
6.66	18100	29700	6540
6.72	18200	29400	7060
6.79	20700	33200	8120
6.85	25300	39800	10800
6.92	30700	46300	15000
6.98	34900	52100	17700
7.04	39700	59300	20000
7.11	44600	67700	21400
7.17	48300	73900	22700
7.24	59900	90400	29400
7.3	75100	110000	39700
7.36	94800	134000	55800
7.43	119000	162000	76600
7.49	133000	175000	90900
7.56	126000	162000	88700
RH_plus_1
Position	Average	Maximum	Minimum
0	1840	4470	-786
0.064	2200	4810	-407
0.128	2620	5220	9.73
0.192	3170	5600	733
0.256	3430	6070	793
0.32	3690	6360	1020
0.384	4090	6580	1600
0.448	4180	6470	1900
0.512	4050	6520	1580
0.576	4140	6860	1420
0.64	4410	6980	1850
0.704	4630	7370	1890
0.768	4510	7600	1420
0.832	4030	6690	1370
0.896	3660	6180	1130
0.96	3730	6550	916
1.02	3860	6600	1120
1.09	3900	6010	1790
1.15	3940	6160	1710
1.22	4060	6510	1600
1.28	4100	6590	1610
1.34	4090	6700	1490
1.41	4010	6740	1280
1.47	3590	6120	1060
1.54	3310	5930	699
1.6	3420	6240	604
1.66	3710	6240	1180
1.73	3890	6390	1390
1.79	3840	6510	1160
1.86	3470	6430	503
1.92	3340	5960	718
1.98	3390	5890	879
2.05	3430	5810	1060
2.11	3620	6110	1130
2.18	3660	6190	1130
2.24	3150	5580	710
2.31	2540	4990	84.3
2.37	2380	5060	-306
2.43	2740	5560	-84.2
2.5	3230	6090	365
2.56	3320	5980	653
2.63	3500	6040	948
2.69	4110	6470	1740
2.75	4820	7480	2160
2.82	5490	8230	2750
2.88	5970	8630	3310
2.95	6270	9050	3490
3.01	6620	9010	4240
3.07	6980	9430	4520
3.14	7380	10100	4630
3.2	8080	10900	5270
3.27	8840	11700	6030
3.33	9950	12900	7020
3.39	11500	14600	8330
3.46	12800	16100	9390
3.52	13300	16700	9790
3.59	13100	16400	9900
3.65	13100	16100	10100
3.71	13500	16700	10300
3.78	13900	17200	10600
3.84	13800	16600	10900
3.91	13800	16700	10900
3.97	14200	17500	10900
4.03	14200	17300	11000
4.1	13400	16300	10600
4.16	12700	15500	10000
4.23	12500	15600	9530
4.29	12600	16200	9100
4.35	13000	16400	9590
4.42	13500	17000	9990
4.48	13600	17400	9910
4.55	13600	17000	10300
4.61	14200	17600	10700
4.67	14700	18300	11100
4.74	14600	18200	11000
4.8	14100	17800	10500
4.87	13600	17000	10100
4.93	12900	16400	9310
4.99	12000	15600	8340
5.06	11000	14500	7450
5.12	10400	13800	6970
5.19	9580	12900	6250
5.25	8450	11600	5320
5.31	7340	10400	4230
5.38	6200	9020	3380
5.44	5310	8130	2480
5.51	4260	7230	1290
5.57	3070	6040	98.6
5.63	2350	5310	-615
5.7	2400	5560	-762
5.76	3480	7150	-199
5.83	5780	10200	1390
5.89	9510	15100	3890
5.95	15500	22900	8110
6.02	26300	36300	16400
6.08	44100	57000	31200
6.15	71000	87400	54700
6.21	105000	126000	85200
6.27	134000	159000	110000
RH_plus_2
Position	Average	Maximum	Minimum
0	5780	9540	2020
0.064	7650	11500	3820
0.128	9680	13400	5940
0.192	11100	14600	7640
0.256	11200	14600	7820
0.32	10800	14000	7710
0.384	10300	13500	7050
0.448	8940	12300	5620
0.512	6820	9960	3670
0.576	4800	7750	1860
0.64	3180	6380	-22.3
0.704	2170	5220	-882
0.768	1510	4500	-1480
0.832	814	3960	-2330
0.896	368	3460	-2730
0.96	42.8	2720	-2630
1.02	-582	2410	-3580
1.09	-918	1820	-3650
1.15	-866	1910	-3640
1.22	-695	2250	-3640
1.28	-420	2630	-3460
1.34	-97.1	2890	-3080
1.41	484	3160	-2190
1.47	1340	4200	-1510
1.54	2290	5420	-836
1.6	2930	6330	-471
1.66	3690	6580	801
1.73	4660	7630	1690
1.79	5480	8620	2330
1.86	6410	9630	3190
1.92	7150	10300	4050
1.98	7770	11000	4500
2.05	8780	12100	5440
2.11	9420	12600	6200
2.18	9820	12900	6690
2.24	10500	13800	7090
2.31	11000	14700	7180
2.37	11100	14600	7600
2.43	11200	14600	7900
2.5	11700	15000	8300
2.56	12100	15500	8790
2.63	12700	15900	9460
2.69	13100	16600	9630
2.75	12900	16400	9330
2.82	12300	15800	8870
2.88	12300	15500	9030
2.95	12600	15900	9340
3.01	12600	16000	9190
3.07	12400	16300	8580
3.14	12500	16300	8610
3.2	12100	15500	8730
3.27	11600	14900	8410
3.33	11200	14200	8100
3.39	10400	13600	7160
3.46	9520	12800	6260
3.52	9150	12100	6250
3.59	9420	12800	6090
3.65	9570	13100	6000
3.71	9720	13300	6170
3.78	9980	13600	6360
3.84	10100	13600	6530
3.91	10000	13600	6440
3.97	9950	13500	6410
4.03	10200	13500	6950
4.1	10800	13700	7920
4.16	11500	14700	8400
4.23	12300	15700	8870
4.29	13000	16800	9230
4.35	13500	17100	9820
4.42	13900	17600	10200
4.48	14800	18800	10900
4.55	16100	20100	12100
4.61	17600	21800	13400
4.67	19500	24100	14900
4.74	21400	26000	16700
4.8	23000	27500	18600
4.87	24000	28400	19700
4.93	24600	29300	19800
4.99	25500	30700	20300
5.06	26300	31300	21300
5.12	26000	30900	21100
5.19	24600	29800	19400
5.25	22800	27500	18100
5.31	20700	25500	15800
5.38	18500	23300	13800
5.44	16400	20800	12100
5.51	14600	19200	10000
5.57	13300	17900	8800
5.63	12500	17200	7740
5.7	11600	16800	6380
5.76	12000	17700	6350
5.83	15200	21500	8820
5.89	22200	29700	14600
5.95	37200	44900	29500
6.02	73000	83200	62700
6.08	150000	168000	133000
6.15	255000	275000	235000
RH_plus_3
Position	Average	Maximum	Minimum
0	14100	18300	9940
0.064	16200	20500	12000
0.128	18300	22600	14000
0.192	20200	24600	15700
0.256	21300	26400	16300
0.32	21500	26800	16200
0.384	21100	26200	15900
0.448	20500	26100	15000
0.512	19900	26000	13800
0.576	19400	25700	13100
0.64	19100	25100	13100
0.704	18900	24300	13500
0.768	18700	24300	13100
0.832	18600	24500	12600
0.896	18700	24500	12900
0.96	19200	24600	13800
1.02	19300	24200	14400
1.09	19400	24100	14700
1.15	19700	25200	14200
1.22	20200	26200	14200
1.28	21100	27000	15300
1.34	22200	27900	16500
1.41	22700	28000	17400
1.47	22900	27700	18000
1.54	23600	28000	19100
1.6	24400	29200	19600
1.66	24900	30100	19600
1.73	25000	30700	19300
1.79	23800	29600	18100
1.86	21600	27400	15900
1.92	20000	25700	14300
1.98	19500	24900	14000
2.05	19000	24300	13800
2.11	18800	23500	14200
2.18	18900	23800	14100
2.24	19200	23900	14400
2.31	19800	24500	15100
2.37	20600	25400	15700
2.43	21000	26200	15900
2.5	20600	25100	16200
2.56	19400	23900	15000
2.63	18000	22700	13300
2.69	17100	22000	12200
2.75	16100	20700	11500
2.82	15100	19300	10800
2.88	14600	18600	10600
2.95	14400	18500	10300
3.01	14200	18500	9780
3.07	13600	17800	9300
3.14	12700	17000	8480
3.2	11900	16200	7520
3.27	11300	15600	6950
3.33	11200	15500	6860
3.39	10900	14900	6920
3.46	10900	15000	6850
3.52	12000	16300	7570
3.59	14100	18900	9310
3.65	17100	22500	11700
3.71	21000	26900	15000
3.78	26100	33300	18800
3.84	32700	41200	24300
3.91	40900	49800	32000
3.97	49400	58800	40000
4.03	59900	69800	50100
4.1	73800	83600	64000
4.16	101000	116000	85400
4.23	147000	177000	118000
4.29	198000	243000	154000
4.35	217000	265000	168000
RH_plus_4
Position	Average	Maximum	Minimum
0	5720	10200	1200
0.064	5600	10100	1090
0.128	5440	10000	849
0.192	5410	9730	1100
0.256	5890	10300	1450
0.32	6160	11100	1260
0.384	6270	10900	1600
0.448	7190	11600	2800
0.512	8510	12800	4190
0.576	10400	15500	5410
0.64	13100	18100	8100
0.704	15400	20600	10100
0.768	16100	21700	10400
0.832	15600	21200	10000
0.896	15600	20700	10400
0.96	16400	21700	11200
1.02	17200	22400	11900
1.09	18300	23400	13100
1.15	19600	24900	14400
1.22	21000	26400	15500
1.28	21400	27700	15100
1.34	20900	27500	14300
1.41	20000	26900	13000
1.47	19100	25900	12200
1.54	18500	25200	11800
1.6	18300	25000	11600
1.66	18900	25700	12100
1.73	20100	27000	13300
1.79	21300	28000	14600
1.86	22200	28900	15400
1.92	22100	28900	15300
1.98	20800	27100	14500
2.05	19400	25500	13300
2.11	19000	24800	13100
2.18	18800	24800	12700
2.24	18400	24600	12100
2.31	18800	24800	12700
2.37	20000	26200	13800
2.43	21600	27600	15700
2.5	23100	28700	17400
2.56	23600	29200	18000
2.63	23100	28700	17400
2.69	21600	26800	16400
2.75	19900	24900	14900
2.82	18100	23300	12900
2.88	16000	21300	10600
2.95	14000	19500	8430
3.01	13500	19200	7870
3.07	14300	19900	8680
3.14	15100	20300	9800
3.2	15100	20500	9680
3.27	15000	21100	8900
3.33	15900	21600	10300
3.39	17700	23300	12200
3.46	19900	25400	14500
3.52	22400	27800	17000
3.59	25200	30900	19500
3.65	27400	32900	21800
3.71	30900	36900	24900
3.78	34600	41200	28000
3.84	36500	43500	29500
3.91	37200	44900	29600
3.97	36500	44800	28100
4.03	36500	45800	27300
4.1	38800	48200	29400
4.16	39900	49600	30300
4.23	38900	48600	29100
4.29	37900	48100	27600
4.35	37000	47000	27100
4.42	36400	45500	27300
4.48	36300	45600	27000
4.55	37200	46800	27500
4.61	39400	48900	29900
4.67	43200	52900	33400
4.74	48100	58200	38000
4.8	53000	63500	42400
4.87	56900	67600	46300
4.93	59800	71000	48600
4.99	60500	71400	49600
5.06	59400	68900	49800
5.12	57100	65400	48700
5.19	53700	62100	45300
5.25	49800	58500	41100
5.31	47900	57300	38400
5.38	49200	59800	38600
5.44	54100	66100	42000
5.51	62900	75500	50300
5.57	77400	89600	65100
5.63	96700	108000	85100
5.7	119000	134000	105000
5.76	142000	165000	119000
5.83	159000	193000	125000
5.89	166000	213000	119000
5.95	158000	210000	106000
6.02	141000	191000	90700
6.08	169000	223000	115000
6.15	182000	234000	131000
RH_plus_5
Position	Average	Maximum	Minimum
0	26400	29500	23300
0.064	27500	30700	24300
0.128	28600	32000	25200
0.192	29600	33000	26100
0.256	30400	33900	26900
0.32	31100	34700	27500
0.384	31500	35200	27800
0.448	31600	35200	28000
0.512	31600	35100	28100
0.576	31500	35000	27900
0.64	31400	34900	27800
0.704	31200	34700	27800
0.768	31000	34200	27700
0.832	30700	33900	27500
0.896	30900	34100	27600
0.96	31300	34700	28000
1.02	31300	34600	27900
1.09	31100	34400	27800
1.15	31200	34600	27800
1.22	31800	35300	28200
1.28	32400	36000	28800
1.34	32800	36200	29400
1.41	33300	36500	30100
1.47	33600	36700	30500
1.54	34000	37200	30800
1.6	34100	37500	30800
1.66	34000	37400	30600
1.73	33800	37400	30200
1.79	33700	37300	30000
1.86	33700	37200	30200
1.92	33700	37000	30400
1.98	33800	37100	30500
2.05	33800	37100	30400
2.11	33700	37000	30400
2.18	33600	36800	30400
2.24	33600	36900	30300
2.31	33500	36600	30300
2.37	33400	36600	30200
2.43	33200	36400	30000
2.5	32700	35800	29600
2.56	32100	35200	29100
2.63	31700	34600	28800
2.69	31000	33900	28100
2.75	30400	33300	27500
2.82	30100	33000	27200
2.88	30200	33200	27200
2.95	30800	33900	27600
3.01	31700	34800	28500
3.07	32600	35600	29500
3.14	33200	36100	30300
3.2	33700	36500	30900
3.27	34100	36900	31400
3.33	34100	36900	31400
3.39	34000	36800	31300
3.46	33900	36700	31000
3.52	33800	36800	30700
3.59	33300	36400	30300
3.65	33000	36000	30000
3.71	32600	35700	29500
3.78	32200	35400	29000
3.84	31600	34600	28500
3.91	30900	33600	28200
3.97	30300	32700	27800
4.03	29700	32200	27200
4.1	29400	31900	26900
4.16	29400	31900	26900
4.23	29300	31900	26800
4.29	29200	31800	26600
4.35	29000	31500	26400
4.42	28600	31100	26000
4.48	28000	30600	25400
4.55	28600	31100	26000
4.61	29000	31600	26400
4.67	29200	31700	26600
4.74	29500	32100	27000
4.8	29800	32500	27200
4.87	30000	32800	27200
4.93	30100	32800	27400
4.99	30500	33100	27800
5.06	31000	33600	28500
5.12	31800	34400	29300
5.19	33100	35700	30500
5.25	34200	36700	31700
5.31	34700	37200	32200
5.38	35100	37700	32400
5.44	35500	38300	32700
5.51	36200	39100	33200
5.57	37100	40300	33800
5.63	38000	41900	34100
5.7	38800	43200	34500
5.76	39600	44000	35200
5.83	40700	45000	36400
5.89	42300	46500	38000
5.95	44600	48900	40300
6.02	48600	53500	43700
6.08	55200	61500	49000
6.15	63100	71100	55200
6.21	68500	77100	59800
6.27	74800	83800	65800
6.34	83900	94200	73500
6.4	92100	105000	78900
6.47	101000	119000	82700
6.53	113000	138000	86800
6.6	131000	167000	94100
6.66	155000	201000	109000
6.72	180000	232000	128000

## Sheet: Fig. S1C
MyoAKO_minus_1
Position	Average	Maximum	Minimum
0	23400	52500	-5720
0.064	26700	55900	-2460
0.128	27600	55600	-334
0.192	26700	54200	-712
0.256	24100	50300	-2060
0.32	21500	46500	-3370
0.384	19000	43200	-5120
0.448	19500	41500	-2480
0.512	21100	43100	-764
0.576	23600	45300	1880
0.64	25600	46900	4350
0.704	27200	48600	5900
0.768	27300	47100	7540
0.832	27200	45700	8630
0.896	27600	45200	10100
0.96	25800	41700	9840
1.02	23300	38100	8430
1.09	21700	35700	7660
1.15	20600	34800	6460
1.22	19100	33200	5020
1.28	17000	30200	3740
1.34	15800	28700	2900
1.41	15900	29100	2590
1.47	16000	30300	1770
1.54	15800	31000	616
1.6	15200	30600	-104
1.66	14900	30000	-245
1.73	15300	30500	70
1.79	16000	30700	1200
1.86	16400	30500	2320
1.92	16700	31000	2370
1.98	16400	30500	2390
2.05	16800	30900	2640
2.11	17700	31700	3670
2.18	17700	30900	4580
2.24	17300	29800	4800
2.31	17100	30100	4100
2.37	17400	31500	3230
2.43	17400	31600	3190
2.5	17100	30400	3800
2.56	16800	29400	4120
2.63	17200	30600	3670
2.69	17100	30600	3700
2.75	16800	29900	3740
2.82	16500	29500	3560
2.88	17100	29900	4320
2.95	18000	31300	4680
3.01	18400	32100	4760
3.07	18400	31900	4950
3.14	18500	31500	5530
3.2	19600	33200	6070
3.27	20900	35900	5850
3.33	22000	38300	5720
3.39	22100	38800	5470
3.46	22100	39700	4510
3.52	22900	41600	4220
3.59	23400	41900	4990
3.65	22600	40100	4980
3.71	20700	37400	4040
3.78	19600	36000	3190
3.84	19100	34400	3770
3.91	18400	32400	4340
3.97	18300	32100	4550
4.03	19600	34200	5000
4.1	21000	36000	6040
4.16	22200	37900	6400
4.23	23200	39800	6550
4.29	24700	42200	7160
4.35	25500	43800	7160
4.42	25100	44000	6160
4.48	24700	43500	5880
4.55	24300	42000	6680
4.61	23200	39300	6990
4.67	21400	35900	6870
4.74	21900	35900	7900
4.8	24900	39800	9890
4.87	29100	45900	12200
4.93	33200	51700	14700
4.99	38000	58400	17500
5.06	43600	67300	20000
5.12	49600	77500	21800
5.19	56000	88800	23300
5.25	60700	99200	22100
5.31	62900	106000	19500
5.38	63400	110000	16800
MyoAKO_minus_2
Position	Average	Maximum	Minimum
0	89700	148000	31700
0.064	90400	142000	38500
0.128	84700	129000	40000
0.192	81900	123000	41000
0.256	79100	119000	39300
0.32	75800	114000	37400
0.384	73600	108000	39600
0.448	70200	105000	35200
0.512	67100	106000	28400
0.576	60700	103000	18900
0.64	51000	91600	10300
0.704	57600	102000	13700
0.768	60400	109000	12200
0.832	57600	108000	7310
0.896	57400	107000	7520
0.96	58700	109000	8460
1.02	60800	113000	8860
1.09	61300	113000	9390
1.15	62400	113000	12200
1.22	65300	115000	15200
1.28	72900	127000	18600
1.34	86000	146000	25500
1.41	102000	174000	30100
1.47	118000	199000	37800
1.54	134000	216000	51400
1.6	143000	225000	61500
1.66	142000	223000	60800
1.73	134000	209000	58300
1.79	123000	186000	59600
1.86	107000	164000	49300
1.92	88200	139000	37000
1.98	71700	119000	24000
2.05	60000	102000	17500
2.11	54200	90200	18300
2.18	57100	92900	21200
2.24	59900	97700	22100
2.31	61800	101000	22500
2.37	62300	101000	23800
2.43	58900	95300	22500
2.5	52700	86700	18800
2.56	46700	78200	15200
2.63	42200	70500	13800
2.69	41500	70100	13000
2.75	42100	72400	11700
2.82	42100	75200	8990
2.88	45000	87000	3040
2.95	53300	109000	-2300
3.01	61500	130000	-6600
3.07	66300	140000	-7480
3.14	68300	145000	-8970
3.2	62800	133000	-7190
3.27	56800	119000	-5360
3.33	57400	117000	-2140
3.39	57900	114000	1780
3.46	55700	105000	6310
3.52	56300	103000	9780
3.59	59500	107000	12200
3.65	62700	111000	14300
3.71	66900	120000	14200
3.78	70900	127000	15100
3.84	70900	125000	16300
3.91	68500	117000	19800
3.97	67100	114000	20700
4.03	65800	112000	19400
4.1	64000	107000	21200
4.16	61900	103000	20900
4.23	62900	108000	17600
4.29	66500	121000	12000
4.35	65200	122000	8780
4.42	63400	120000	6870
4.48	62600	119000	6560
4.55	63500	120000	6710
4.61	60300	115000	5520
4.67	52500	96900	8080
4.74	46900	83800	9950
4.8	45800	78000	13500
4.87	49100	83100	15200
4.93	54600	94300	15000
4.99	59000	101000	16800
5.06	61600	106000	16900
5.12	64200	112000	16300
5.19	66800	121000	13000
5.25	65500	123000	7850
5.31	61800	116000	7460
5.38	62800	114000	11200
5.44	68200	118000	18000
5.51	80700	137000	24300
5.57	101000	173000	28800
5.63	121000	206000	35100
5.7	134000	228000	38900
5.76	134000	230000	38000
5.83	123000	210000	35700
5.89	124000	207000	39800
5.95	144000	236000	53200
6.02	171000	258000	84100
6.08	203000	287000	119000
6.15	230000	325000	134000
6.21	248000	362000	133000
6.27	259000	400000	118000
MyoAKO_minus_3
Position	Average	Maximum	Minimum
0	88600	136000	41000
0.064	98300	142000	54600
0.128	107000	147000	67800
0.192	118000	157000	79400
0.256	131000	174000	88200
0.32	144000	195000	92900
0.384	154000	212000	95400
0.448	154000	213000	95900
0.512	153000	208000	97800
0.576	148000	201000	95300
0.64	138000	188000	88300
0.704	128000	175000	80500
0.768	116000	160000	72300
0.832	107000	148000	66600
0.896	96300	132000	60400
0.96	86600	119000	54700
1.02	79700	111000	48200
1.09	76000	107000	44800
1.15	74900	105000	44700
1.22	72900	102000	44100
1.28	70700	99200	42200
1.34	68800	96900	40600
1.41	68100	95200	41100
1.47	67900	94400	41500
1.54	68800	97900	39700
1.6	65900	95800	35900
1.66	62500	93000	31900
1.73	60300	89800	30700
1.79	58400	86600	30200
1.86	54900	80500	29400
1.92	51500	75200	27800
1.98	48100	70700	25500
2.05	45000	66200	23900
2.11	43300	64600	22100
2.18	42600	63600	21500
2.24	42300	63400	21200
2.31	41300	62600	20000
2.37	39100	60200	18000
2.43	37100	57300	17000
2.5	35900	54600	17200
2.56	34300	51800	16800
2.63	32700	49800	15600
2.69	32000	49100	14900
2.75	32400	49400	15500
2.82	33900	51200	16600
2.88	38100	56500	19600
2.95	43900	63800	23900
3.01	49400	70700	28100
3.07	55400	78600	32300
3.14	61600	86300	37000
3.2	66400	93500	39200
3.27	72000	101000	42700
3.33	77500	109000	45800
3.39	81300	115000	47500
3.46	83900	119000	48300
3.52	86000	125000	47100
3.59	88300	130000	46400
3.65	89200	131000	47400
3.71	87700	127000	48600
3.78	85500	122000	49500
3.84	83500	117000	50500
3.91	83500	115000	52500
3.97	82700	113000	52000
4.03	81400	113000	50000
4.1	80600	114000	47400
4.16	78600	112000	45300
4.23	79200	112000	46700
4.29	78100	108000	48000
4.35	76500	105000	47700
4.42	76000	104000	48200
4.48	75200	102000	48000
4.55	77400	106000	48800
4.61	81900	113000	51200
4.67	88200	121000	55000
4.74	94200	130000	58500
4.8	97100	134000	60300
4.87	98400	134000	62400
4.93	99400	135000	63600
4.99	98700	136000	61500
5.06	96200	134000	58100
5.12	94700	131000	58000
5.19	91600	126000	57100
5.25	88000	122000	53800
5.31	81900	114000	49500
5.38	76700	109000	44500
5.44	71300	103000	39900
5.51	69000	98800	39200
5.57	66000	92700	39300
5.63	64800	89600	40000
5.7	65100	88300	41800
5.76	66100	88000	44300
5.83	67200	89300	45100
5.89	69700	92400	47000
5.95	75900	101000	51100
6.02	83600	110000	56700
6.08	90400	118000	62400
6.15	94700	124000	65400
6.21	94300	123000	65900
6.27	90100	117000	63300
6.34	86000	111000	60600
6.4	83600	107000	59700
6.47	83000	108000	58500
6.53	82800	110000	56000
6.6	82300	112000	53000
6.66	80700	113000	48300
6.72	75500	109000	42100
6.79	68100	101000	34900
6.85	58900	90600	27100
6.92	64900	96400	33300
6.98	76300	109000	43400
7.04	91200	126000	56400
7.11	109000	149000	69100
7.17	128000	174000	82500
7.24	145000	190000	100000
7.3	157000	198000	115000
7.36	157000	199000	116000
MyoAKO_minus_4
Position	Average	Maximum	Minimum
0	155000	263000	46400
0.064	198000	311000	85500
0.128	215000	326000	105000
0.192	201000	299000	102000
0.256	165000	243000	87800
0.32	131000	196000	66500
0.384	107000	170000	44100
0.448	105000	168000	42100
0.512	96500	158000	34900
0.576	91200	147000	35300
0.64	89100	139000	39000
0.704	89600	137000	42300
0.768	91100	143000	39600
0.832	92100	148000	36000
0.896	92000	148000	35700
0.96	86900	140000	34000
1.02	81500	132000	30800
1.09	78700	128000	29000
1.15	79400	131000	27900
1.22	80100	132000	27800
1.28	78200	129000	27300
1.34	77900	127000	28800
1.41	77400	124000	31100
1.47	73900	117000	30800
1.54	68400	108000	29000
1.6	64900	102000	27700
1.66	65600	102000	29100
1.73	67800	103000	33000
1.79	71200	108000	33900
1.86	76500	120000	33000
1.92	87000	136000	38000
1.98	105000	172000	37700
2.05	121000	208000	33700
2.11	135000	238000	30900
2.18	146000	262000	29500
2.24	150000	270000	29200
2.31	147000	264000	30300
2.37	135000	237000	32100
2.43	126000	214000	38000
2.5	119000	198000	40200
2.56	110000	183000	35600
2.63	103000	171000	34800
2.69	97700	161000	34300
2.75	91100	150000	32400
2.82	81500	133000	29800
2.88	75000	121000	28800
2.95	66200	107000	25500
3.01	60600	101000	19800
3.07	56000	97000	15000
3.14	55100	94700	15400
3.2	53800	91700	16000
3.27	53400	91100	15600
3.33	51500	89500	13500
3.39	50600	87800	13500
3.46	50500	86800	14200
3.52	51300	90500	12000
3.59	50900	91000	10800
3.65	50700	90200	11200
3.71	50700	91200	10200
3.78	50200	88900	11500
3.84	52100	86800	17500
3.91	52000	84600	19400
3.97	50600	82700	18500
4.03	49700	82000	17400
4.1	48800	84400	13200
4.16	49500	87400	11500
4.23	50600	85700	15400
4.29	52000	86500	17600
4.35	54400	89800	19000
4.42	58100	94500	21800
4.48	62800	100000	25500
4.55	67800	107000	29100
4.61	73000	114000	32000
4.67	76700	117000	36400
4.74	80400	122000	39300
4.8	82500	125000	40000
4.87	79600	120000	39800
4.93	74000	108000	40000
4.99	70300	101000	39400
5.06	67800	103000	32600
5.12	63800	100000	27100
5.19	64500	98300	30700
5.25	64900	96900	32900
5.31	68000	104000	31700
5.38	75100	115000	35200
5.44	80700	120000	41100
5.51	84800	124000	45700
5.57	87400	128000	46400
5.63	87600	131000	43700
5.7	85800	129000	42600
5.76	84300	128000	40100
5.83	85800	134000	37700
5.89	90000	144000	35700
5.95	97200	159000	35200
6.02	104000	172000	35200
6.08	109000	180000	37000
MyoAKO_minus_5
Position	Average	Maximum	Minimum
0	123000	170000	75700
0.064	122000	168000	75900
0.128	119000	165000	73600
0.192	115000	163000	67500
0.256	108000	155000	60900
0.32	101000	148000	54000
0.384	99700	149000	50700
0.448	95800	142000	49100
0.512	92200	136000	48000
0.576	93000	136000	50000
0.64	93800	138000	50000
0.704	92700	134000	51500
0.768	89100	126000	52000
0.832	86800	123000	50700
0.896	88400	125000	51300
0.96	92600	131000	54600
1.02	97600	137000	58500
1.09	103000	146000	60000
1.15	106000	153000	59900
1.22	108000	156000	58900
1.28	108000	156000	59500
1.34	106000	151000	61800
1.41	102000	143000	61700
1.47	96700	135000	58200
1.54	91300	129000	53900
1.6	88000	124000	51800
1.66	86100	122000	50200
1.73	83800	120000	47800
1.79	80500	117000	43900
1.86	77000	112000	42200
1.92	74500	105000	44000
1.98	75100	101000	49500
2.05	78400	100000	56400
2.11	81000	101000	60700
2.18	82700	107000	58500
2.24	86000	115000	57200
2.31	91300	121000	61400
2.37	96200	128000	64800
2.43	99500	134000	64900
2.5	102000	140000	63600
2.56	102000	140000	63700
2.63	102000	141000	62300
2.69	103000	145000	61100
2.75	103000	147000	59400
2.82	102000	147000	58100
2.88	99900	142000	58200
2.95	95800	135000	56700
3.01	93000	132000	54400
3.07	93900	133000	54700
3.14	96700	136000	57000
3.2	96200	137000	55100
3.27	93000	133000	52800
3.33	90400	129000	52300
3.39	88800	127000	50500
3.46	86900	125000	48600
3.52	86200	125000	47000
3.59	86600	128000	45500
3.65	87600	129000	46200
3.71	90100	134000	46200
3.78	92000	140000	44100
3.84	91000	141000	41100
3.91	88800	138000	39700
3.97	87300	134000	40300
4.03	85800	131000	40600
4.1	83300	126000	40100
4.16	82000	123000	40900
4.23	82000	123000	40600
4.29	82700	124000	41200
4.35	85300	129000	42000
4.42	89800	138000	41600
4.48	96800	150000	44000
4.55	105000	158000	52100
4.61	113000	162000	64000
4.67	121000	169000	73500
4.74	129000	179000	79700
4.8	136000	186000	86200
4.87	141000	190000	92500
4.93	145000	194000	95700
4.99	143000	194000	91600
5.06	134000	190000	78300
MyoAKO_plus_1
Position	Average	Maximum	Minimum
0	5380	15300	-4500
0.064	7960	17800	-1830
0.128	10300	21200	-591
0.192	13100	25600	539
0.256	14800	26600	2940
0.32	15900	28400	3300
0.384	17400	28900	5960
0.448	19000	31800	6260
0.512	18600	31100	5950
0.576	16500	28800	4180
0.64	16100	29500	2610
0.704	16200	28000	4460
0.768	15700	27400	3940
0.832	13000	24000	2060
0.896	10600	20900	298
0.96	10400	21900	-1220
1.02	10900	23400	-1600
1.09	9030	20100	-1990
1.15	6410	15000	-2180
1.22	5820	14800	-3200
1.28	6200	15900	-3510
1.34	5640	14400	-3160
1.41	6000	14700	-2710
1.47	7070	17400	-3250
1.54	6670	17600	-4240
1.6	4540	12600	-3500
1.66	3100	10700	-4500
1.73	2840	10600	-4930
1.79	2930	10900	-5080
1.86	2940	11300	-5460
1.92	3690	12400	-5000
1.98	4080	13100	-4950
2.05	3920	14000	-6140
2.11	3750	13800	-6260
2.18	4650	15700	-6360
2.24	6080	18400	-6210
2.31	7630	19700	-4460
2.37	9690	22900	-3470
2.43	10300	25100	-4480
2.5	10800	27600	-5890
2.56	12400	30400	-5570
2.63	14400	32600	-3860
2.69	16200	34900	-2420
2.75	18400	38200	-1450
2.82	20300	42500	-1840
2.88	22200	46700	-2250
2.95	23500	49800	-2750
3.01	23700	50100	-2650
3.07	23100	49000	-2840
3.14	21500	47700	-4770
3.2	20800	46400	-4890
3.27	21100	45000	-2740
3.33	22100	44400	-223
3.39	22100	43800	404
3.46	20800	41600	110
3.52	20200	39900	585
3.59	20900	40200	1680
3.65	22800	41600	4000
3.71	25300	45100	5540
3.78	26900	47800	5950
3.84	29000	51700	6310
3.91	31700	56500	6910
3.97	36400	64900	7820
4.03	42500	74800	10200
4.1	48600	84200	13000
4.16	54300	92400	16200
4.23	57600	96100	19100
4.29	60100	97200	22900
4.35	64100	101000	27100
4.42	66600	104000	29200
4.48	63500	99700	27200
4.55	59700	94500	24900
4.61	56500	91000	22000
4.67	54200	87400	21000
4.74	51300	81800	20900
4.8	48900	76900	20800
4.87	46900	74400	19500
4.93	46300	75600	17000
4.99	47600	79000	16200
5.06	49700	83200	16300
5.12	52200	88500	16000
5.19	54600	92000	17200
5.25	55600	92400	18800
5.31	56000	91300	20700
5.38	55300	88700	21900
5.44	53800	85300	22300
5.51	54500	86700	22200
5.57	58400	93100	23600
5.63	64800	104000	25200
5.7	76800	125000	28400
5.76	93400	155000	32000
5.83	114000	193000	34300
5.89	138000	238000	39100
5.95	162000	276000	46900
6.02	178000	301000	53700
6.08	185000	312000	58300
6.15	186000	312000	60300
6.21	182000	305000	59100
6.27	175000	295000	55600
6.34	165000	279000	50800
6.4	144000	245000	43100
6.47	123000	211000	34600
6.53	99900	175000	25200
6.6	75700	136000	15200
6.66	52400	98900	5950
6.72	34900	69100	592
6.79	22100	47300	-3200
6.85	13000	32000	-5880
6.92	6780	21200	-7690
6.98	3580	15700	-8500
7.04	2900	14600	-8750
7.11	3700	15300	-7900
7.17	6330	20100	-7470
7.24	10000	27100	-7050
7.3	13700	32900	-5540
7.36	18300	38400	-1910
7.43	23800	46500	1120
7.49	30700	57200	4100
MyoAKO_plus_2
Position	Average	Maximum	Minimum
0	7500	29500	-14500
0.064	8410	31300	-14500
0.128	8720	31800	-14300
0.192	9650	31800	-12500
0.256	10100	32200	-12000
0.32	9620	31800	-12600
0.384	9010	30000	-12000
0.448	7220	27500	-13000
0.512	5130	25700	-15400
0.576	5080	25800	-15700
0.64	5920	26500	-14700
0.704	5110	25700	-15500
0.768	4570	25800	-16700
0.832	4920	27000	-17100
0.896	5180	26800	-16400
0.96	5200	26200	-15800
1.02	5300	26300	-15700
1.09	5550	27200	-16100
1.15	6700	29300	-15900
1.22	8390	32500	-15700
1.28	9330	34700	-16100
1.34	10000	35400	-15300
1.41	10200	35300	-15000
1.47	10000	34000	-13900
1.54	10100	33200	-13000
1.6	11300	35900	-13400
1.66	13200	39400	-13000
1.73	14600	41900	-12700
1.79	15700	42400	-10900
1.86	15600	41400	-10200
1.92	13200	38600	-12200
1.98	9760	32500	-13000
2.05	11100	32900	-10700
2.11	12800	34900	-9350
2.18	13700	36900	-9520
2.24	14900	38800	-8940
2.31	16900	40700	-7030
2.37	17600	40800	-5670
2.43	17900	40500	-4680
2.5	19000	42000	-3890
2.56	19100	41600	-3360
2.63	18800	40800	-3210
2.69	19400	41400	-2660
2.75	20100	42700	-2490
2.82	20100	43500	-3220
2.88	20400	44300	-3530
2.95	22700	48500	-3010
3.01	25400	52000	-1210
3.07	29000	59000	-1030
3.14	34100	68100	85.6
3.2	41900	79900	3820
3.27	51100	94300	7870
3.33	61000	112000	10300
3.39	72900	129000	16400
3.46	86400	147000	26000
3.52	97700	157000	38100
3.59	107000	164000	51200
3.65	114000	164000	64600
3.71	117000	160000	73200
3.78	117000	155000	79400
3.84	120000	159000	81100
3.91	125000	171000	79900
3.97	130000	184000	76000
4.03	132000	190000	73900
4.1	132000	190000	74100
4.16	129000	183000	76000
4.23	125000	170000	81100
4.29	121000	158000	83400
4.35	114000	146000	81600
4.42	107000	137000	76700
4.48	101000	132000	70900
4.55	98400	129000	67700
4.61	95400	127000	63300
4.67	96000	129000	62900
4.74	97400	133000	62300
4.8	101000	140000	62300
4.87	103000	143000	63300
4.93	103000	144000	62100
4.99	103000	145000	60000
5.06	104000	146000	62700
5.12	107000	147000	67000
5.19	109000	146000	70700
5.25	111000	147000	75500
5.31	115000	149000	81400
5.38	118000	149000	86100
5.44	121000	152000	88700
5.51	126000	159000	92300
5.57	130000	163000	96300
5.63	133000	168000	98700
5.7	146000	181000	112000
5.76	163000	202000	125000
5.83	173000	215000	130000
5.89	177000	218000	136000
5.95	174000	213000	134000
6.02	167000	205000	129000
6.08	162000	201000	123000
6.15	163000	205000	121000
6.21	171000	216000	126000
6.27	185000	232000	138000
6.34	203000	250000	155000
6.4	220000	268000	172000
6.47	236000	285000	186000
6.53	243000	297000	190000
6.6	253000	315000	190000
6.66	264000	339000	190000
6.72	268000	353000	183000
6.79	267000	365000	169000
6.85	263000	375000	152000
6.92	255000	380000	131000
MyoAKO_plus_3
Position	Average	Maximum	Minimum
0	19300	43000	-4310
0.064	21200	45800	-3460
0.128	22500	47300	-2280
0.192	22900	47600	-1820
0.256	22800	47600	-1930
0.32	22200	45800	-1370
0.384	24700	48500	837
0.448	29200	53400	5070
0.512	33700	57800	9710
0.576	38700	63500	13800
0.64	43700	68600	18700
0.704	47400	71300	23600
0.768	48900	72200	25600
0.832	46300	67900	24800
0.896	42900	61300	24400
0.96	38000	53800	22300
1.02	33300	48000	18600
1.09	33700	48200	19100
1.15	33400	48100	18700
1.22	32800	46300	19200
1.28	33000	47000	18900
1.34	33100	47300	18900
1.41	32400	47700	17200
1.47	32100	46700	17500
1.54	32500	46600	18400
1.6	34600	49100	20100
1.66	38500	54300	22600
1.73	42300	60200	24400
1.79	45200	65100	25200
1.86	47100	68300	26000
1.92	49000	70600	27300
1.98	50000	72600	27400
2.05	51000	73300	28600
2.11	53000	75000	31000
2.18	53100	71700	34500
2.24	51000	68100	33900
2.31	48800	66900	30700
2.37	47100	65800	28300
2.43	45000	63200	26700
2.5	42600	61100	24100
2.56	41900	61300	22500
2.63	43300	65700	21000
2.69	47500	75200	19700
2.75	53800	85600	21900
2.82	59700	93700	25700
2.88	67500	103000	32400
2.95	77900	113000	42400
3.01	87100	121000	53300
3.07	95600	126000	64700
3.14	105000	133000	78100
3.2	115000	138000	92000
3.27	123000	144000	101000
3.33	130000	150000	110000
3.39	135000	155000	114000
3.46	138000	163000	113000
3.52	140000	167000	114000
3.59	142000	168000	117000
3.65	143000	168000	118000
3.71	146000	171000	120000
3.78	151000	177000	125000
3.84	157000	182000	132000
3.91	162000	188000	136000
3.97	166000	193000	138000
4.03	167000	194000	139000
4.1	165000	193000	137000
4.16	160000	186000	133000
4.23	153000	178000	128000
4.29	146000	172000	120000
4.35	139000	165000	113000
4.42	133000	160000	106000
4.48	129000	158000	99400
4.55	127000	159000	95400
4.61	128000	161000	95200
4.67	132000	165000	98900
4.74	139000	170000	109000
4.8	150000	180000	120000
4.87	163000	197000	128000
4.93	177000	218000	137000
4.99	191000	235000	148000
5.06	199000	249000	149000
5.12	200000	262000	138000
5.19	197000	272000	122000
5.25	192000	278000	106000
5.31	185000	279000	91800
5.38	178000	280000	75200
5.44	173000	293000	53100
MyoAKO_plus_4
Position	Average	Maximum	Minimum
0	12600	21600	3630
0.064	13000	22100	3830
0.128	13200	23400	2890
0.192	12700	24200	1080
0.256	13200	25900	489
0.32	14000	27300	698
0.384	14000	26800	1240
0.448	14000	25400	2530
0.512	12400	23800	1080
0.576	10900	21800	43
0.64	11300	21700	927
0.704	11500	21300	1590
0.768	9280	18400	204
0.832	6890	16500	-2750
0.896	6300	16100	-3500
0.96	7080	17200	-3010
1.02	7790	17300	-1740
1.09	7990	18300	-2320
1.15	9080	20400	-2250
1.22	10700	23700	-2280
1.28	12900	27000	-1260
1.34	14800	28600	981
1.41	16000	29500	2460
1.47	17500	30400	4740
1.54	19400	32300	6540
1.6	20300	35400	5220
1.66	22100	38600	5530
1.73	24000	41800	6230
1.79	26300	46800	5720
1.86	29400	53800	4960
1.92	33600	60600	6640
1.98	37900	66600	9210
2.05	41000	71700	10300
2.11	43300	75800	10900
2.18	46800	78800	14800
2.24	50800	83800	17800
2.31	53800	90600	17000
2.37	56200	95700	16800
2.43	59900	101000	18700
2.5	64400	106000	22500
2.56	70700	113000	28200
2.63	81900	128000	35900
2.69	100000	151000	49600
2.75	125000	182000	68600
2.82	153000	217000	89000
2.88	176000	246000	105000
2.95	188000	265000	111000
3.01	187000	269000	104000
3.07	173000	253000	92400
3.14	155000	226000	83100
3.2	139000	198000	80100
3.27	127000	175000	78500
3.33	121000	163000	79500
3.39	119000	157000	81200
3.46	119000	159000	80000
3.52	121000	161000	80400
3.59	121000	159000	82600
3.65	121000	154000	87300
3.71	124000	153000	94500
3.78	130000	157000	102000
3.84	139000	165000	113000
3.91	150000	177000	124000
3.97	162000	194000	131000
4.03	173000	211000	136000
4.1	166000	201000	130000
4.16	156000	192000	120000
4.23	147000	183000	111000
4.29	139000	175000	103000
4.35	136000	171000	101000
4.42	132000	165000	98800
4.48	131000	164000	97400
4.55	132000	165000	99200
4.61	139000	174000	104000
4.67	148000	187000	108000
4.74	159000	204000	114000
4.8	174000	226000	121000
4.87	192000	260000	125000
4.93	218000	315000	121000
4.99	250000	384000	116000
5.06	289000	459000	118000
5.12	318000	505000	131000
5.19	331000	510000	153000
5.25	325000	473000	177000
5.31	308000	419000	197000
5.38	285000	363000	207000
5.44	258000	317000	199000
5.51	229000	281000	176000
5.57	196000	246000	147000
5.63	163000	211000	116000
5.7	134000	179000	88500
5.76	105000	145000	65200
5.83	75300	110000	40800
5.89	53000	81600	24500
5.95	37400	61000	13800
6.02	27400	46900	7910
6.08	21100	37900	4190
6.15	17300	33200	1400
6.21	14700	31300	-1850
6.27	12000	27800	-3690
6.34	8490	21600	-4640
6.4	4570	17400	-8300
6.47	1570	16000	-12900
6.53	-1110	14100	-16300
6.6	-3290	11800	-18400
6.66	-4840	9070	-18800
MyoAKO_plus_5
Position	Average	Maximum	Minimum
0	14200	17400	10900
0.064	15900	19200	12600
0.128	17300	20900	13800
0.192	18000	21700	14300
0.256	18000	21800	14200
0.32	17500	21400	13600
0.384	16500	20300	12800
0.448	15100	19100	11200
0.512	13500	17400	9580
0.576	13800	17700	9980
0.64	14400	18200	10600
0.704	15300	18900	11600
0.768	15800	19300	12400
0.832	16100	19300	12900
0.896	16000	19000	12900
0.96	15700	18700	12800
1.02	15800	18600	12900
1.09	15700	18600	12800
1.15	15600	18500	12700
1.22	15900	18800	13000
1.28	16500	19500	13500
1.34	16800	19900	13800
1.41	17600	20700	14500
1.47	18800	22000	15500
1.54	19300	22800	15800
1.6	19600	23100	16200
1.66	20100	23200	16900
1.73	20300	23600	17000
1.79	20200	23300	17100
1.86	20300	23200	17400
1.92	20400	23500	17300
1.98	20400	23500	17300
2.05	20400	23300	17500
2.11	20200	23000	17400
2.18	19900	22800	17100
2.24	20000	22900	17000
2.31	19900	22700	17100
2.37	19500	22400	16600
2.43	19500	22600	16500
2.5	20600	23900	17200
2.56	22500	26100	18800
2.63	24700	28900	20600
2.69	27100	32100	22100
2.75	30200	36300	24100
2.82	34400	41600	27100
2.88	38500	45900	31100
2.95	42400	49400	35300
3.01	46100	53000	39300
3.07	50000	56900	43200
3.14	54800	62300	47300
3.2	60700	68800	52700
3.27	66600	74700	58500
3.33	69900	77400	62400
3.39	71700	78800	64500
3.46	70800	78100	63500
3.52	67800	75000	60500
3.59	64000	70300	57700
3.65	60800	66600	55000
3.71	59300	65100	53400
3.78	58600	65000	52300
3.84	58500	65400	51500
3.91	59100	66600	51600
3.97	59900	68300	51400
4.03	59900	69000	50800
4.1	58600	68100	49100
4.16	56600	65900	47300
4.23	53700	61900	45400
4.29	51300	58100	44500
4.35	50100	56200	44000
4.42	49700	55700	43700
4.48	49700	56400	43100
4.55	49700	56800	42600
4.61	48300	55000	41700
4.67	46900	53300	40600
4.74	45700	51600	39800
4.8	43900	49200	38500
4.87	41800	46600	37000
4.93	40400	45000	35800
4.99	39900	44500	35300
5.06	40600	45100	36000
5.12	42500	47100	37900
5.19	45500	50100	40800
5.25	49600	54300	44800
5.31	53700	59100	48200
5.38	58500	64600	52400
5.44	64800	71400	58100
5.51	71800	79100	64500
5.57	78200	85400	70900
5.63	81800	89800	73800
5.7	82200	91400	73000
5.76	80800	91400	70300

## Sheet: Fig. S1D
ADF_minus_1
Position	Average	Maximum	Minimum
0	94200	136000	52300
0.064	116000	145000	86200
0.128	130000	145000	114000
0.192	134000	147000	120000
0.256	128000	147000	109000
0.32	120000	141000	99000
0.384	112000	132000	91900
0.448	106000	123000	87800
0.512	100000	115000	85200
0.576	94700	108000	81600
0.64	90700	103000	78900
0.704	87400	98500	76200
0.768	84200	95300	73200
0.832	79900	91200	68500
0.896	75000	86000	63900
0.96	70200	80900	59500
1.02	65700	77300	54200
1.09	60800	73400	48300
1.15	55300	68200	42400
1.22	49400	62500	36400
1.28	43300	56100	30400
1.34	36700	49200	24200
1.41	30600	42600	18600
1.47	25600	36700	14500
1.54	21400	31300	11500
1.6	17500	26300	8800
1.66	14000	21100	6820
1.73	11100	16600	5710
1.79	9660	14100	5180
1.86	8880	12600	5130
1.92	8230	11100	5320
1.98	7810	10700	4920
2.05	7880	11100	4650
2.11	8140	11600	4690
2.18	8420	11900	4980
2.24	9000	12500	5460
2.31	9770	13400	6130
2.37	10600	14200	7040
2.43	11700	15000	8400
2.5	12400	15600	9240
2.56	12600	15600	9510
2.63	12400	15500	9240
2.69	11600	14800	8520
2.75	10500	13600	7420
2.82	9490	12500	6420
2.88	8830	11900	5740
2.95	8390	11400	5360
3.01	8390	11200	5610
3.07	8610	11800	5450
3.14	8900	12600	5250
3.2	9360	13100	5630
3.27	10000	13600	6380
3.33	10500	14100	6940
3.39	10800	14300	7410
3.46	11000	14100	7960
3.52	11300	14400	8190
3.59	11400	14700	8190
3.65	11700	15100	8290
3.71	12000	15300	8760
3.78	11600	14900	8370
3.84	10900	14200	7600
3.91	10300	13500	7090
3.97	9370	12400	6320
4.03	8400	11300	5510
4.1	7690	10700	4650
4.16	7250	10200	4260
4.23	6800	9660	3940
4.29	5920	8390	3460
4.35	5100	7600	2590
4.42	4920	7220	2630
4.48	4860	7250	2480
4.55	4440	7300	1590
4.61	3920	6700	1140
4.67	3820	6580	1060
4.74	3760	6440	1080
4.8	3500	5970	1040
4.87	2980	5280	681
4.93	2510	4870	152
4.99	2440	4960	-76.6
5.06	2270	4420	126
5.12	1740	3760	-271
5.19	1180	3260	-910
5.25	863	3160	-1440
5.31	812	3430	-1810
5.38	974	3420	-1470
5.44	1220	3760	-1320
5.51	1670	4680	-1350
5.57	2260	5770	-1260
5.63	3100	7220	-1030
5.7	4100	9200	-1010
5.76	5490	11900	-907
5.83	7290	15300	-685
5.89	9290	18800	-206
5.95	11500	22700	392
6.02	13600	26100	1050
6.08	16100	29900	2300
6.15	19000	33500	4560
6.21	21900	36500	7260
6.27	24700	39400	10000
6.34	27600	42200	13000
6.4	30800	45000	16700
6.47	34100	47600	20500
6.53	35800	47800	23800
6.6	36100	46400	25700
ADF_minus_2
Position	Average	Maximum	Minimum
0	192000	313000	71800
0.064	194000	320000	68500
0.128	188000	315000	59500
0.192	166000	286000	46900
0.256	134000	232000	35400
0.32	101000	175000	28100
0.384	72500	125000	20100
0.448	50100	88600	11700
0.512	41400	71800	11000
0.576	32400	56200	8560
0.64	24800	43400	6170
0.704	18300	36200	378
0.768	12800	28700	-3070
0.832	7570	23300	-8140
0.896	4960	19400	-9450
0.96	5610	20400	-9180
1.02	5580	22400	-11200
1.09	5510	22600	-11600
1.15	3980	18900	-10900
1.22	2590	18700	-13500
1.28	3480	19900	-13000
1.34	4780	19800	-10200
1.41	4660	20900	-11600
1.47	4500	22500	-13500
1.54	5550	23300	-12200
1.6	6130	23500	-11200
1.66	5460	23000	-12100
1.73	4580	22000	-12800
1.79	4670	21400	-12000
1.86	5640	23300	-12100
1.92	5420	23000	-12100
1.98	4550	21700	-12600
2.05	3850	19900	-12200
2.11	3210	19300	-12900
2.18	1790	17000	-13400
2.24	1200	15900	-13500
2.31	1280	15100	-12500
2.37	1780	15700	-12100
2.43	1900	15500	-11700
2.5	1090	13900	-11700
2.56	-598	11700	-12800
2.63	-235	14900	-15400
2.69	-382	15300	-16100
2.75	-141	13200	-13500
2.82	134	13400	-13100
2.88	1210	16200	-13800
2.95	1210	17800	-15400
3.01	-24	14600	-14700
3.07	-84.7	12300	-12400
3.14	1430	15900	-13000
3.2	2380	16500	-11700
3.27	2700	16000	-10600
3.33	2160	15100	-10800
3.39	2270	17100	-12500
3.46	2690	16500	-11100
3.52	2160	16500	-12200
3.59	2340	17700	-13000
3.65	2380	18000	-13200
3.71	4030	19900	-11800
3.78	5760	22600	-11100
3.84	6830	21900	-8280
3.91	6100	20400	-8240
3.97	4520	18700	-9680
4.03	5130	18400	-8140
4.1	6580	21300	-8170
4.16	8060	24800	-8700
4.23	7710	22800	-7400
4.29	8090	25000	-8840
4.35	8710	25200	-7800
4.42	10200	26300	-5920
4.48	11800	27500	-3880
4.55	12000	30200	-6180
4.61	12400	30500	-5770
4.67	13300	30400	-3850
4.74	12900	29600	-3680
4.8	12000	27500	-3490
4.87	11600	26900	-3710
4.93	13200	28700	-2310
4.99	14600	29900	-705
5.06	14100	28600	-348
5.12	14100	31400	-3320
5.19	14900	34300	-4560
5.25	16700	35400	-1890
5.31	16500	34400	-1420
5.38	14900	30600	-907
5.44	14700	31800	-2380
5.51	16500	32900	152
5.57	18000	37200	-1220
5.63	18500	37600	-677
5.7	21700	42500	940
5.76	24800	45600	4060
5.83	25100	43300	6910
5.89	27300	46000	8590
5.95	30200	54600	5700
6.02	32000	58600	5410
6.08	33300	60000	6540
6.15	34700	65500	3910
6.21	34100	68700	-418
6.27	28100	57400	-1280
6.34	24300	49700	-1140
6.4	25000	52700	-2730
6.47	23000	47900	-1830
6.53	20900	46700	-4820
6.6	21600	47800	-4610
6.66	23800	50700	-3140
6.72	26700	54100	-745
6.79	29600	58500	789
6.85	33500	63400	3590
6.92	39500	67000	12000
6.98	51400	76600	26200
7.04	69300	97800	40900
7.11	91300	126000	56900
7.17	118000	163000	73500
7.24	150000	205000	94700
7.3	181000	240000	122000
7.36	210000	267000	152000
7.43	239000	303000	174000
7.49	270000	352000	188000
ADF_minus_3
Position	Average	Maximum	Minimum
0	208000	226000	191000
0.064	189000	205000	174000
0.128	163000	178000	149000
0.192	138000	151000	125000
0.256	112000	124000	101000
0.32	92900	103000	82400
0.384	76300	85100	67500
0.448	62200	70100	54400
0.512	51400	59400	43400
0.576	41900	50300	33600
0.64	33800	42600	25000
0.704	27200	36600	17900
0.768	25300	34100	16500
0.832	22700	30600	14900
0.896	20800	28200	13400
0.96	19000	26300	11700
1.02	18300	25500	11100
1.09	17600	24300	10800
1.15	16200	22300	10100
1.22	14400	20000	8790
1.28	11800	17100	6460
1.34	9560	14400	4680
1.41	8190	12700	3660
1.47	6700	10800	2590
1.54	5250	8940	1550
1.6	4770	8160	1380
1.66	4560	7960	1160
1.73	4530	8040	1020
1.79	4750	8460	1050
1.86	4900	8430	1370
1.92	4880	8020	1740
1.98	4890	8530	1250
2.05	5080	8700	1450
2.11	5250	8670	1830
2.18	5390	8860	1920
2.24	5490	9050	1920
2.31	5230	8610	1840
2.37	5150	8540	1770
2.43	5350	8410	2280
2.5	5370	8600	2150
2.56	5470	8940	2010
2.63	5870	9170	2560
2.69	6020	9350	2700
2.75	5600	8810	2390
2.82	5320	8570	2060
2.88	6050	9420	2670
2.95	6730	10600	2880
3.01	6480	10000	2920
3.07	6310	9560	3050
3.14	6570	9680	3450
3.2	6350	9710	2990
3.27	5750	9040	2450
3.33	5560	9020	2090
3.39	5770	9150	2390
3.46	6200	9750	2650
3.52	6500	9950	3050
3.59	6580	10000	3120
3.65	7120	10400	3790
3.71	7840	11700	3940
3.78	8150	12100	4200
3.84	8070	11500	4670
3.91	7780	11300	4290
3.97	8070	11600	4500
4.03	8800	12500	5120
4.1	9570	13600	5580
4.16	10400	14400	6490
4.23	11300	15700	6890
4.29	11000	15100	6930
4.35	10200	14300	6190
4.42	9640	13000	6230
4.48	9010	12500	5550
4.55	8500	12100	4880
4.61	8610	12000	5240
4.67	9210	12700	5760
4.74	10000	14000	6130
4.8	10500	14700	6350
4.87	10400	14500	6360
4.93	10200	14200	6260
4.99	9750	14200	5330
5.06	8440	12700	4150
5.12	6520	10600	2440
5.19	4760	8710	823
5.25	3550	7010	94.2
5.31	2690	6080	-697
5.38	2100	5610	-1400
5.44	1850	5200	-1500
5.51	1580	5160	-2000
5.57	552	3900	-2800
5.63	-830	2480	-4140
5.7	-2150	1310	-5620
5.76	-2790	563	-6140
5.83	-2360	782	-5490
5.89	-1740	1960	-5430
5.95	-1820	2320	-5960
6.02	-1870	2490	-6230
6.08	-1560	3500	-6610
6.15	-334	5870	-6530
6.21	2680	10500	-5160
6.27	7880	17400	-1600
6.34	15500	25500	5450
6.4	24200	33600	14900
6.47	34100	43900	24400
6.53	46700	60000	33400
6.6	66600	87200	46000
6.66	101000	129000	73800
6.72	154000	182000	127000
6.79	213000	228000	198000
6.85	262000	286000	238000
6.92	291000	334000	248000
6.98	307000	355000	259000
7.04	330000	376000	285000
7.11	369000	415000	323000
7.17	421000	478000	364000
ADF_minus_4
Position	Average	Maximum	Minimum
0	155000	198000	112000
0.064	157000	193000	120000
0.128	156000	190000	122000
0.192	156000	187000	124000
0.256	157000	187000	127000
0.32	164000	194000	133000
0.384	170000	199000	142000
0.448	167000	194000	140000
0.512	155000	181000	129000
0.576	146000	169000	122000
0.64	136000	154000	117000
0.704	127000	142000	112000
0.768	118000	129000	107000
0.832	108000	117000	98700
0.896	99600	109000	90400
0.96	93100	104000	81900
1.02	84500	96700	72400
1.09	74400	86700	62100
1.15	64900	76900	52900
1.22	57100	68400	45700
1.28	50900	61600	40200
1.34	46200	55900	36400
1.41	42400	50900	34000
1.47	39400	46900	31900
1.54	36500	43200	29800
1.6	33500	39100	28000
1.66	30400	34900	25800
1.73	28000	32200	23700
1.79	26100	30500	21700
1.86	24500	29000	20100
1.92	23500	27600	19400
1.98	23000	26900	19200
2.05	23100	27000	19200
2.11	23800	28000	19600
2.18	24800	29300	20300
2.24	25600	30100	21100
2.31	26100	30800	21400
2.37	27000	31700	22300
2.43	28600	33400	23800
2.5	30200	35500	25000
2.56	31500	37000	26100
2.63	32500	37400	27600
2.69	32600	37000	28200
2.75	31200	35500	26900
2.82	28500	32400	24600
2.88	25900	29400	22400
2.95	23700	27300	20100
3.01	21700	25600	17800
3.07	19500	23100	16000
3.14	17200	20300	14200
3.2	15200	18300	12200
3.27	13300	16300	10300
3.33	11100	13800	8320
3.39	8950	11500	6390
3.46	7390	9760	5020
3.52	6420	8820	4030
3.59	5840	8230	3450
3.65	5210	7540	2890
3.71	4520	6670	2360
3.78	3910	6160	1650
3.84	3580	5920	1240
3.91	3410	5480	1350
3.97	3210	5320	1090
4.03	3370	5690	1040
4.1	3860	6340	1380
4.16	4500	7240	1750
4.23	5670	8840	2500
4.29	7460	11100	3780
4.35	9390	13600	5230
4.42	11200	15700	6740
4.48	12900	17300	8490
4.55	13700	17600	9820
4.61	12700	15700	9700
4.67	10700	13500	8020
4.74	8550	11500	5590
4.8	6580	9610	3550
4.87	4780	7390	2170
4.93	3430	5610	1250
4.99	2860	4930	788
5.06	2880	5200	571
5.12	3100	5540	655
5.19	3300	5900	712
5.25	3900	6650	1140
5.31	4970	7870	2070
5.38	6400	9580	3220
5.44	8490	11800	5230
5.51	11300	14700	7820
5.57	14300	18500	10100
5.63	16700	21200	12300
5.7	18300	22700	14000
5.76	19300	23800	14900
5.83	19700	24000	15400
5.89	20000	24200	15900
5.95	20600	24800	16400
6.02	22400	26900	18000
6.08	24800	28800	20900
6.15	28700	32600	24700
6.21	32300	36200	28500
6.27	36800	41100	32500
6.34	40100	44900	35200
6.4	44100	49100	39100
6.47	47100	53200	41100
6.53	51300	58400	44300
6.6	55100	62000	48200
6.66	59100	65700	52500
6.72	64200	71000	57500
6.79	68600	75800	61400
6.85	74800	83300	66400
6.92	80000	90800	69300
6.98	87400	101000	73600
7.04	96500	115000	78200
7.11	107000	130000	84100
7.17	118000	145000	90300
7.24	126000	155000	97100
7.3	127000	157000	98100
ADF_minus_5
Position	Average	Maximum	Minimum
0	23700	27200	20200
0.064	18200	21500	14900
0.128	13600	16600	10500
0.192	10500	13000	8050
0.256	8350	10400	6340
0.32	6470	8270	4660
0.384	4780	6540	3020
0.448	3530	5250	1810
0.512	2900	4550	1250
0.576	2470	4100	837
0.64	2080	3770	395
0.704	1800	3560	46
0.768	1710	3370	40.6
0.832	1720	3160	284
0.896	1800	3390	208
0.96	1790	3600	-25.9
1.02	1680	3370	-8.85
1.09	1550	3160	-67.6
1.15	1350	2950	-248
1.22	1030	2520	-453
1.28	884	2300	-532
1.34	751	2250	-746
1.41	555	2010	-898
1.47	456	1970	-1060
1.54	570	2050	-907
1.6	730	2140	-680
1.66	845	2310	-622
1.73	986	2550	-580
1.79	1060	2590	-459
1.86	1080	2670	-503
1.92	1180	2710	-346
1.98	1340	2870	-190
2.05	1650	3310	-4.98
2.11	1810	3420	195
2.18	1850	3300	390
2.24	1840	3450	230
2.31	1610	3170	56
2.37	1520	2910	136
2.43	1550	3190	-86.9
2.5	1730	3270	184
2.56	1760	3250	274
2.63	1750	3380	120
2.69	1950	3650	246
2.75	2130	3800	460
2.82	2200	3640	763
2.88	2230	3660	802
2.95	2340	3850	827
3.01	2340	3910	762
3.07	2220	3740	694
3.14	2250	3880	623
3.2	2240	3830	647
3.27	2160	3870	445
3.33	2220	3840	605
3.39	2250	3870	639
3.46	2190	4010	360
3.52	2000	3800	198
3.59	1970	3550	388
3.65	2080	3670	485
3.71	2140	3820	457
3.78	2100	3740	463
3.84	2190	3950	432
3.91	2320	4140	496
3.97	2270	3980	562
4.03	2360	3920	793
4.1	2460	4130	783
4.16	2360	4130	583
4.23	2090	3960	222
4.29	1840	3750	-74.8
4.35	1740	3590	-107
4.42	1870	3690	51.3
4.48	2200	3960	435
4.55	2840	4520	1170
4.61	3800	5790	1810
4.67	4950	7210	2680
4.74	5690	7820	3550
4.8	5240	7290	3180
4.87	3790	5960	1620
4.93	1600	3760	-562
4.99	-169	1650	-1990
5.06	-1200	228	-2630
5.12	-1870	-738	-3010
5.19	-2060	-1080	-3040
5.25	-2180	-1320	-3040
5.31	-2000	-1200	-2790
5.38	-2000	-1280	-2720
5.44	-2270	-1600	-2950
5.51	-2130	-1410	-2840
5.57	-2130	-1410	-2840
5.63	-2310	-1580	-3030
5.7	-2200	-1460	-2950
5.76	-1990	-1250	-2730
5.83	-1780	-955	-2600
5.89	-880	190	-1950
5.95	2550	4340	770
6.02	9830	14000	5630
6.08	21500	29100	13800
6.15	38300	50400	26200
6.21	60300	77600	43000
6.27	87900	109000	66500
6.34	121000	144000	98600
6.4	152000	175000	130000
6.47	188000	215000	162000
6.53	248000	283000	213000
6.6	310000	347000	273000
6.66	360000	398000	322000
6.72	390000	441000	339000
6.79	396000	458000	335000
ADF_plus_1
Position	Average	Maximum	Minimum
0	259000	317000	202000
0.064	260000	327000	193000
0.128	250000	318000	181000
0.192	231000	301000	161000
0.256	203000	272000	134000
0.32	178000	249000	106000
0.384	155000	227000	84100
0.448	142000	215000	68400
0.512	133000	205000	61100
0.576	131000	200000	61600
0.64	130000	195000	64700
0.704	130000	192000	66700
0.768	126000	187000	65300
0.832	121000	179000	62800
0.896	113000	168000	58500
0.96	101000	149000	51700
1.02	84200	127000	41200
1.09	65000	99900	30100
1.15	47800	75800	19900
1.22	32600	52900	12300
1.28	21400	35900	6790
1.34	12700	22100	3350
1.41	7070	13100	1090
1.47	3990	8420	-443
1.54	2760	6750	-1220
1.6	3180	7100	-740
1.66	4520	8660	383
1.73	6200	10600	1840
1.79	7770	12800	2720
1.86	9210	14900	3530
1.92	10400	16100	4670
1.98	11500	16900	6160
2.05	12700	17800	7550
2.11	13800	18600	9070
2.18	14600	19600	9580
2.24	14700	19900	9530
2.31	14900	20000	9800
2.37	14800	19900	9810
2.43	14400	19500	9230
2.5	14000	19300	8680
2.56	14000	19400	8620
2.63	14100	19400	8860
2.69	13900	19000	8770
2.75	13500	19000	8030
2.82	13600	19500	7710
2.88	14200	20200	8200
2.95	14300	20100	8510
3.01	13800	19300	8200
3.07	13500	19000	8050
3.14	13600	19000	8150
3.2	13800	19700	7970
3.27	13500	19200	7890
3.33	12500	17800	7240
3.39	11600	16200	7010
3.46	11300	15400	7260
3.52	11500	16400	6650
3.59	12000	17200	6900
3.65	12800	18400	7100
3.71	13500	19200	7700
3.78	14400	20300	8530
3.84	15500	21800	9180
3.91	16200	23100	9320
3.97	16400	23100	9650
4.03	16300	22500	10200
4.1	16100	21400	10700
4.16	15700	20700	10700
4.23	15200	20600	9820
4.29	14500	19800	9070
4.35	13500	18200	8700
4.42	12600	17200	8010
4.48	12200	16600	7760
4.55	11800	16700	6910
4.61	11400	16600	6240
4.67	11300	15800	6810
4.74	11400	16100	6650
4.8	11500	16700	6290
4.87	11800	17500	6090
4.93	12100	17800	6460
4.99	12400	19000	5740
5.06	12400	20000	4830
5.12	11900	19600	4310
5.19	11600	18300	4930
5.25	12300	18600	6010
5.31	12700	18600	6810
5.38	12400	18400	6420
5.44	11700	17900	5580
5.51	10700	16100	5190
5.57	9640	14700	4590
5.63	9360	13900	4850
5.7	10300	15500	4990
5.76	11500	18500	4560
5.83	12100	19400	4720
5.89	12300	20100	4610
5.95	12800	21000	4540
6.02	12900	21500	4360
6.08	12600	21000	4300
6.15	12500	21800	3220
6.21	12800	23500	2180
6.27	12700	23100	2230
6.34	12500	23100	1840
6.4	13000	24500	1420
6.47	13800	26200	1350
6.53	14300	27100	1510
6.6	15700	29300	2140
6.66	17300	31300	3210
6.72	19500	33900	5130
6.79	22100	37000	7260
6.85	24000	38800	9120
6.92	24300	38000	10600
6.98	24400	37200	11600
7.04	24500	37100	11900
7.11	24200	36700	11800
7.17	23400	35200	11600
ADF_plus_2
Position	Average	Maximum	Minimum
0	73200	90600	55800
0.064	78700	98200	59100
0.128	80900	104000	58000
0.192	80100	105000	55200
0.256	76900	102000	51700
0.32	71200	95800	46700
0.384	60800	83300	38200
0.448	50700	70900	30500
0.512	42000	58900	25100
0.576	35400	48800	22000
0.64	30400	40700	20000
0.704	27000	35000	19100
0.768	25600	31700	19500
0.832	25600	30600	20600
0.896	26200	30800	21500
0.96	26600	31200	22000
1.02	27100	31800	22300
1.09	27700	32500	22900
1.15	28200	33100	23200
1.22	27900	34500	21300
1.28	27500	35300	19600
1.34	26700	36600	16800
1.41	24200	34900	13600
1.47	21100	31000	11300
1.54	17500	25900	9120
1.6	14800	22400	7130
1.66	12400	19300	5430
1.73	10700	16200	5110
1.79	9950	14800	5140
1.86	9510	13700	5280
1.92	9170	12700	5640
1.98	8590	11700	5450
2.05	8570	11800	5390
2.11	8920	12000	5850
2.18	8920	11800	5980
2.24	8980	12000	6010
2.31	9070	11900	6200
2.37	9250	12000	6520
2.43	9150	11800	6540
2.5	9130	11700	6620
2.56	9030	11800	6220
2.63	8450	11500	5370
2.69	7880	11000	4760
2.75	7570	10600	4570
2.82	7440	10500	4370
2.88	7560	10700	4440
2.95	7360	10400	4370
3.01	6890	9760	4020
3.07	6760	9610	3920
3.14	6650	9600	3700
3.2	6430	9040	3810
3.27	6230	8600	3860
3.33	6030	8380	3670
3.39	6110	8390	3820
3.46	6660	9070	4250
3.52	7430	9900	4960
3.59	7740	10500	5030
3.65	7860	10600	5070
3.71	8250	11000	5540
3.78	8160	10900	5410
3.84	8080	10800	5390
3.91	8360	11200	5540
3.97	8380	11200	5530
4.03	8010	10900	5150
4.1	7550	10200	4850
4.16	7370	9830	4920
4.23	7450	9900	4990
4.29	7420	9900	4930
4.35	7000	9560	4450
4.42	6680	9100	4270
4.48	6570	9160	3970
4.55	6290	8850	3730
4.61	6270	8710	3830
4.67	6290	8920	3660
4.74	5990	8490	3490
4.8	5920	8790	3050
4.87	6230	9470	2990
4.93	6520	9910	3140
4.99	6030	9490	2570
5.06	4610	7710	1500
5.12	3270	6000	536
5.19	2360	4500	220
5.25	1940	4280	-409
5.31	1830	4650	-984
5.38	1990	4880	-904
5.44	2370	5560	-818
5.51	3150	6850	-554
5.57	4430	9200	-351
5.63	6570	13400	-278
5.7	9700	19200	168
5.76	14000	27100	955
5.83	20300	37000	3660
5.89	27900	47900	7860
5.95	36100	58300	14000
6.02	44800	68300	21200
6.08	53200	77200	29300
6.15	61400	84000	38900
6.21	68800	88600	49000
6.27	73800	91000	56600
6.34	71400	89200	53600
6.4	66200	86500	46000
6.47	62500	88900	36000
6.53	64000	102000	26400
6.6	73600	125000	21900
ADF_plus_3
Position	Average	Maximum	Minimum
0	52800	62400	43200
0.064	51700	58900	44500
0.128	49500	55200	43900
0.192	46500	51700	41200
0.256	41200	47000	35400
0.32	34000	40400	27600
0.384	26100	33000	19200
0.448	18400	25400	11400
0.512	16900	20500	13200
0.576	10900	13300	8490
0.64	6080	8140	4010
0.704	3270	4940	1600
0.768	1800	3360	231
0.832	1230	2850	-396
0.896	1080	2640	-478
0.96	907	2250	-439
1.02	688	2010	-637
1.09	767	2050	-520
1.15	841	2160	-482
1.22	728	2070	-613
1.28	647	1960	-669
1.34	662	1990	-670
1.41	858	2360	-647
1.47	1050	2580	-484
1.54	1090	2530	-339
1.6	1090	2560	-374
1.66	1090	2500	-331
1.73	1130	2390	-128
1.79	1110	2300	-77.9
1.86	1030	2250	-187
1.92	992	2430	-445
1.98	1130	2510	-256
2.05	1350	2690	-3.45
2.11	1510	2890	128
2.18	1730	3170	295
2.24	2090	3560	629
2.31	2560	3990	1140
2.37	2990	4520	1460
2.43	3200	4700	1690
2.5	3260	4660	1850
2.56	3110	4500	1720
2.63	2910	4340	1480
2.69	2900	4380	1430
2.75	3110	4640	1580
2.82	3250	4780	1730
2.88	3130	4720	1530
2.95	2960	4510	1400
3.01	2880	4380	1380
3.07	2920	4340	1500
3.14	3150	4760	1550
3.2	3410	5160	1660
3.27	3360	4870	1850
3.33	3000	4460	1550
3.39	2730	4190	1270
3.46	2740	4280	1200
3.52	2840	4420	1260
3.59	3040	4530	1550
3.65	3170	4710	1630
3.71	3220	4670	1770
3.78	3130	4510	1760
3.84	3020	4330	1710
3.91	3110	4600	1620
3.97	3260	4880	1650
4.03	3780	5360	2210
4.1	4470	5950	2990
4.16	4900	6340	3460
4.23	5100	6680	3520
4.29	5280	6940	3610
4.35	5300	7030	3580
4.42	5070	6780	3350
4.48	4440	6110	2780
4.55	3950	5480	2410
4.61	3740	5090	2380
4.67	3530	4960	2090
4.74	3390	4850	1940
4.8	3200	4690	1710
4.87	2900	4520	1280
4.93	2690	4190	1190
4.99	2480	3850	1100
5.06	2330	3830	831
5.12	2360	3860	854
5.19	2530	3870	1190
5.25	2820	4230	1420
5.31	3160	4660	1670
5.38	3500	5270	1730
5.44	3680	5490	1880
5.51	3520	5120	1930
5.57	3170	4690	1660
5.63	2720	4170	1280
5.7	2170	3620	729
5.76	1510	3020	-3.68
5.83	771	2220	-683
5.89	186	1840	-1470
5.95	-230	1470	-1930
6.02	-358	1360	-2080
6.08	-303	1560	-2160
6.15	-269	1730	-2270
6.21	-173	1930	-2270
6.27	123	2400	-2150
6.34	599	3160	-1960
6.4	1810	4590	-974
6.47	3580	6720	441
6.53	6300	9990	2620
6.6	9850	14100	5660
6.66	14000	18900	9140
6.72	18800	24600	13100
6.79	24300	30700	17900
6.85	30400	37100	23600
6.92	37200	44100	30400
6.98	44900	51400	38400
7.04	52900	58700	47100
7.11	59700	65200	54300
7.17	64500	69700	59300
7.24	68500	74700	62200
7.3	72100	81200	63000
7.36	76600	89700	63500
7.43	83200	101000	65700
7.49	91100	112000	70300
7.56	97800	119000	76600
ADF_plus_4
Position	Average	Maximum	Minimum
0	78200	127000	29300
0.064	103000	154000	51400
0.128	123000	168000	77100
0.192	137000	172000	101000
0.256	145000	171000	118000
0.32	147000	170000	125000
0.384	145000	167000	122000
0.448	141000	164000	118000
0.512	136000	158000	114000
0.576	135000	153000	116000
0.64	131000	147000	114000
0.704	123000	141000	106000
0.768	114000	132000	95300
0.832	103000	125000	82300
0.896	93400	118000	69300
0.96	81800	107000	56300
1.02	70000	96500	43400
1.09	59200	86300	32100
1.15	50200	77700	22800
1.22	41800	68200	15400
1.28	33800	56900	10600
1.34	26100	44300	7950
1.41	19600	32900	6300
1.47	14800	24700	4990
1.54	11700	18700	4710
1.6	9740	14600	4860
1.66	8760	12600	4960
1.73	8680	11700	5650
1.79	9190	11800	6550
1.86	10000	12900	7170
1.92	11000	13900	8060
1.98	11800	14600	9040
2.05	12500	15200	9730
2.11	12900	15900	9890
2.18	13300	16500	10100
2.24	13800	16900	10600
2.31	14300	17800	10800
2.37	14400	18400	10300
2.43	13900	17900	9840
2.5	13400	17200	9730
2.56	13100	16900	9350
2.63	12300	16200	8480
2.69	11200	14800	7580
2.75	10400	13900	6970
2.82	9960	13700	6230
2.88	9580	13200	5990
2.95	9190	12700	5700
3.01	8540	11600	5450
3.07	7980	11000	4920
3.14	7550	10700	4430
3.2	7330	10300	4330
3.27	7270	10300	4210
3.33	7490	10700	4280
3.39	7940	11300	4530
3.46	8170	11600	4720
3.52	8360	11700	4980
3.59	8760	12200	5370
3.65	8880	12400	5410
3.71	8830	12000	5700
3.78	9170	12500	5820
3.84	9450	13000	5920
3.91	9400	12700	6070
3.97	9300	12300	6310
4.03	9330	12300	6380
4.1	9360	12500	6240
4.16	8860	12000	5710
4.23	8530	12000	5070
4.29	8410	11700	5100
4.35	8540	11800	5290
4.42	8530	11900	5180
4.48	8610	12500	4730
4.55	8950	12900	4960
4.61	8860	12900	4780
4.67	8630	13100	4220
4.74	8850	13400	4330
4.8	9460	13800	5100
4.87	10400	15100	5710
4.93	11400	16900	5950
4.99	12700	18500	6990
5.06	15100	20700	9410
5.12	18300	23700	12900
5.19	21700	27100	16400
5.25	25300	30600	20000
5.31	29300	35000	23600
5.38	34000	40400	27500
5.44	38700	46700	30800
5.51	42500	51100	34000
5.57	46500	54900	38100
5.63	50700	59500	42000
5.7	53500	62500	44600
5.76	55800	64700	47000
5.83	57700	66400	49100
5.89	57500	66500	48600
5.95	56400	66700	46100
6.02	54900	66800	42900
6.08	52600	65600	39500
6.15	49700	64300	35000
ADF_plus_5
Position	Average	Maximum	Minimum
0	259000	298000	221000
0.064	280000	308000	252000
0.128	269000	283000	254000
0.192	240000	253000	228000
0.256	212000	227000	197000
0.32	186000	201000	171000
0.384	164000	179000	150000
0.448	149000	163000	135000
0.512	132000	145000	119000
0.576	115000	128000	103000
0.64	98900	112000	86300
0.704	83800	95800	71800
0.768	71700	81900	61500
0.832	60900	68800	53000
0.896	51700	58700	44800
0.96	43300	50000	36700
1.02	35300	41900	28800
1.09	27800	34000	21600
1.15	20900	26400	15500
1.22	15900	20400	11300
1.28	12300	15700	8880
1.34	10500	13100	7820
1.41	9200	11800	6610
1.47	8240	10900	5570
1.54	7490	9930	5040
1.6	6970	9540	4390
1.66	6790	9370	4220
1.73	6780	9290	4270
1.79	6890	9450	4330
1.86	7020	9430	4610
1.92	7120	9580	4660
1.98	7340	9970	4710
2.05	7820	10500	5160
2.11	8510	11100	5960
2.18	9200	12000	6400
2.24	10100	13200	7040
2.31	11300	14400	8130
2.37	12600	15600	9580
2.43	13100	16200	9960
2.5	12500	15700	9190
2.56	11100	14200	8040
2.63	9840	12400	7230
2.69	9370	11800	6980
2.75	9410	11700	7080
2.82	9470	11800	7180
2.88	9450	11700	7180
2.95	9100	11400	6750
3.01	8410	10700	6140
3.07	7580	9950	5200
3.14	6820	9130	4510
3.2	6200	8270	4130
3.27	5860	8150	3570
3.33	5810	7980	3650
3.39	5910	7810	4000
3.46	5880	7820	3940
3.52	5820	7900	3750
3.59	5870	7930	3820
3.65	6000	8140	3850
3.71	6350	8560	4130
3.78	6990	9120	4870
3.84	7240	9340	5140
3.91	7110	9100	5120
3.97	7080	8900	5270
4.03	7050	8960	5140
4.1	6870	8670	5080
4.16	6850	8880	4810
4.23	6990	9140	4830
4.29	7050	9240	4860
4.35	6850	9020	4670
4.42	6540	8710	4360
4.48	5950	8010	3900
4.55	5490	7540	3450
4.61	5290	7550	3030
4.67	5200	7390	3020
4.74	5130	7340	2910
4.8	5150	7400	2890
4.87	5180	7380	2990
4.93	5110	7140	3080
4.99	4810	6910	2710
5.06	4630	6740	2530
5.12	4670	6670	2670
5.19	4550	6820	2280
5.25	4440	6770	2110
5.31	4830	7150	2520
5.38	5700	7990	3400
5.44	6580	9040	4120
5.51	7160	9810	4510
5.57	7580	10700	4490
5.63	8010	11600	4450
5.7	8210	11900	4490
5.76	8000	11700	4350
5.83	7790	11400	4210
5.89	8270	11900	4680
5.95	9470	13000	5960
6.02	11100	14600	7520
6.08	13100	16500	9760
6.15	15600	19000	12200
6.21	18300	21600	15000
6.27	21300	24800	17900
6.34	24500	28100	20800
6.4	27000	30600	23300
6.47	28600	32000	25300
6.53	30100	33600	26600
6.6	31800	35500	28200
6.66	34400	38500	30300
6.72	37300	42100	32400
6.79	38400	44600	32200
6.85	35300	41700	28900
