# Supplementary material for: Apicomplexan F‐actin is required for efficient nuclear entry during host cell invasion
Source: EMBO Rep. 2019 Oct 4;20(12):e48896. doi: 10.15252/embr.201948896 (PMC6893294; doi:10.15252/embr.201948896)
Supplement: Supplementary file 11 — Source Data for Appendix [file EMBR-20-e48896-s017.zip › ER_48896_SourceData_App.Fig.S2.xlsx]

## Sheet: Fig. S2
Time [s]	RH penetration speed 1 [um/s]	RH penetration speed 2 [um/s]	RH penetration speed 3 [um/s]	RH penetration speed 4 [um/s]	RH penetration speed 5 [um/s]	RH penetration speed 6 [um/s]	RH penetration speed 7 [um/s]	RH penetration speed 8 [um/s]	RH penetration speed 9 [um/s]
1	0.20988	0.095332	0.134988	0.470412	0.129401	0.181688	1.62622	1.06453	0.2325
2
3	0.110625	0.032992	0.111696	0.370583	0.035705	0.126127	0.995987	0.325661	0.204736
4	0.316188	0.109191	0.095282	0.410369	0.029255	0.15243	0.590209	0.340046	0.322347
5
6	0.167518	0.10092	0.372384	0.389747	0.051199	0.133353	0.178047	0.369182	0.192378
7	0.15743	0.24195	0.061982	0.464166	0.096899	0.466578	0.12942	0.202009	0.369733
8	0.162826	0.313985	0.057859	0.353754	0.13372	0.246421	0.169184	0.182027	0.320056
9
10	0.125558	0.190845	0.185954	0.213795	0.174241	0.148131	0.194029	0.141195	0.430676
11	0.14331	0.240399	0.334616	0.330581	0.13179	0.420703	0.160971	0.083654	0.310139
12
13	0.104424	0.206492	0.61805	0.38108	0.115509	0.370606	0.276837	0.220293	0.086026
14	0.18256	0.271207	0.487003	0.271	0.159594	0.320457	0.174811	0.056387	0.33254
15	0.092096	0.188003	0.419719	0.374158	0.091561	0.255123	0.264181	0.184811	0.218641
16
17	0.092945	0.182956	0.285295	0.301456	0.15487	0.174792	0.653283	0.175396	0.179413
18	0.0502	0.231447	0.196433	0.191792	0.155433	0.286705	0.525134	0.171519	0.216201
19
20	0.108442	0.24179	0.222073	0.280263	0.18215	0.295809	0.365681	0.18853	0.411975
21	0.117889	0.136896	0.530865	0.239413	0.271891	0.257816	0.350973	0.375042	0.27158
22	0.119737	0.140556	0.310355	0.267584	0.156149	0.172596	0.236055	0.244119	0.415311
23
24	0.172931		0.296814	0.343888	0.139539	0.357835	0.209435	0.317009	0.48857
25	0.173402		0.223432	0.465474	0.153432	0.198813	0.27917	0.338974	0.400302
26
27	0.202752		0.350026		0.131183	0.141904	0.229889	0.290728	0.292664
28	0.22579		0.246519		0.077711	0.169045	0.176362	0.290504	0.23404
29	0.155354		0.186554		0.141252	0.15847	0.231003	0.171559	0.168135
30
31	0.235254		0.183803		0.05064	0.19102	0.275775	0.157439	0.170446
32	0.19075		0.244554		0.079643		0.219161	0.181692
33
34	0.142761		0.195575		0.070279		0.279126	0.25257
35	0.202366		0.226679		0.046567		0.143396	0.181835
36	0.153908				0.036338		0.128683
37
38	0.129073				0.038484		0.138808
39					0.060997		0.22702
40
41					0.078532		0.17314
