# Supplementary material for: Apicomplexan F‐actin is required for efficient nuclear entry during host cell invasion
Source: EMBO Rep. 2019 Oct 4;20(12):e48896. doi: 10.15252/embr.201948896 (PMC6893294; doi:10.15252/embr.201948896)
Supplement: Supplementary file 11 — Source Data for Appendix [file EMBR-20-e48896-s017.zip › ER_48896_SourceData_App.Fig.S3.xlsx]

## Sheet: Fig. S3C
RH wt	RH chromobody EmeraldFP
46	42
46	45
41	40
39	38
38	38
36	32
35	32
36	32
31	32
30	20
31	25
27	26
26	14
25	19
20	17
15	19
