# Supplementary material for: Apicomplexan F‐actin is required for efficient nuclear entry during host cell invasion
Source: EMBO Rep. 2019 Oct 4;20(12):e48896. doi: 10.15252/embr.201948896 (PMC6893294; doi:10.15252/embr.201948896)
Supplement: Supplementary file 11 — Source Data for Appendix [file EMBR-20-e48896-s017.zip › ER_48896_SourceData_App.Fig.S4.xlsx]

## Sheet: Fig. S4
1	RH - F-actin ring 0:04		RH - no F-actin ring 0:04		RH - F-actin ring capped invasion 0:06		ADF - no F-actin ring 0:07			2	RH - F-actin ring 0:11		RH - no F-actin ring 0:08		RH - F-actin ring capped invasion 0:08		ADF - no F-actin ring 0:29			3	RH - F-actin ring 0:12		RH - no F-actin ring 0:12		RH - F-actin ring capped invasion 0:10		ADF - no F-actin ring 0:57			4	RH - F-actin ring 0:14		RH - no F-actin ring 0:14		RH - F-actin ring capped invasion 0:12		ADF - no F-actin ring 1:15			5	RH - F-actin ring 0:19		RH - no F-actin ring 0:16		RH - F-actin ring capped invasion 0:15		ADF - no F-actin ring 1:21
	Distance [um]	Gray value [a.u.]	Distance [um]	Gray value [a.u.]	Distance [um]	Gray value [a.u.]	Distance [um]	Gray value [a.u.]			Distance [um]	Gray value [a.u.]	Distance [um]	Gray value [a.u.]	Distance [um]	Gray value [a.u.]	Distance [um]	Gray value [a.u.]			Distance [um]	Gray value [a.u.]	Distance [um]	Gray value [a.u.]	Distance [um]	Gray value [a.u.]	Distance [um]	Gray value [a.u.]			Distance [um]	Gray value [a.u.]	Distance [um]	Gray value [a.u.]	Distance [um]	Gray value [a.u.]	Distance [um]	Gray value [a.u.]			Distance [um]	Gray value [a.u.]	Distance [um]	Gray value [a.u.]	Distance [um]	Gray value [a.u.]	Distance [um]	Gray value [a.u.]
	0	43163	0	32533.7	0	7196	0	64724			0	37287	0	39629.5	0	5397	0	62291			0	65535	0	65535	0	37522	0	64075.2			0	65535	0	65465	0	24158	0	65535			0	65535	0	63645	0	52171	0	64886.2
	0.1071	32445.1	0.1071	38825.7	0.1071	8522.28	0.1071	65535			0.1071	32298.4	0.1071	49019.8	0.1071	8584.68	0.1071	59648.4			0.1071	62090.4	0.1071	65535	0.1071	37522	0.1071	61468.9			0.1071	60072.5	0.1071	62784.9	0.1071	53379.2	0.1071	64862.1			0.1071	65535	0.1071	65535	0.1071	64647.8	0.1071	65535
	0.2142	20717.8	0.2142	42907.6	0.2142	11562.7	0.2142	65535			0.2142	26736.6	0.2142	53396	0.2142	15184	0.2142	51496.1			0.2142	50965.3	0.2142	65535	0.2142	33855.7	0.2142	53560.5			0.2142	39251.6	0.2142	55862.2	0.2142	65360.7	0.2142	61594.1			0.2142	54532.5	0.2142	65535	0.2142	65535	0.2142	65535
	0.3213	11960.7	0.3213	43357	0.3213	19365.8	0.3213	65535			0.3213	21372.7	0.3213	51632.5	0.3213	19460.2	0.3213	42473.6			0.3213	43290	0.3213	53875.4	0.3213	32573.7	0.3213	38772.2			0.3213	23376	0.3213	43323.9	0.3213	63803.1	0.3213	53279.3			0.3213	18526.9	0.3213	64939.9	0.3213	65535	0.3213	65535
	0.4284	7896.25	0.4284	38554.1	0.4284	24139.8	0.4284	63758.5			0.4284	21116.4	0.4284	45504.1	0.4284	22507.4	0.4284	28503.4			0.4284	33947.6	0.4284	38870.6	0.4284	32547.9	0.4284	32561			0.4284	11995.9	0.4284	30003.6	0.4284	59082.4	0.4284	40457.8			0.4284	8200.92	0.4284	62035	0.4284	65535	0.4284	64974.9
	0.5355	7870.42	0.5355	32070.2	0.5355	28047.4	0.5355	60147.8			0.5355	21418.6	0.5355	37740.1	0.5355	24723.3	0.5355	25473.8			0.5355	22868	0.5355	28056.8	0.5355	33579.7	0.5355	25876.5			0.5355	1379.73	0.5355	21178.4	0.5355	56057.3	0.5355	29851.4			0.5355	10212.6	0.5355	51033.6	0.5355	65535	0.5355	52472
	0.6426	8250.77	0.6426	24947.6	0.6426	28714.2	0.6426	53048.6			0.6426	19547	0.6426	29806.8	0.6426	28366	0.6426	20659			0.6426	14010.9	0.6426	21571.9	0.6426	34583.4	0.6426	19349.9			0.6426	1077.15	0.6426	18021.6	0.6426	56047.6	0.6426	23611			0.6426	12203	0.6426	42219.8	0.6426	65535	0.6426	44218.6
	0.7497	5751.54	0.7497	18127.4	0.7497	26866.6	0.7497	44491.2			0.7497	17266.7	0.7497	22381.8	0.7497	28224.3	0.7497	14837.8			0.7497	11897.7	0.7497	19229.2	0.7497	35555.2	0.7497	15476.3			0.7497	4463.88	0.7497	17735.6	0.7497	54889.9	0.7497	23743.1			0.7497	8558.75	0.7497	32329.6	0.7497	65535	0.7497	39049.6
	0.8568	3382.76	0.8568	14545.3	0.8568	25493.3	0.8568	43306.2			0.8568	12817.9	0.8568	17146.8	0.8568	26618	0.8568	13651.9			0.8568	10081.1	0.8568	18469.7	0.8568	34482.3	0.8568	14586.9			0.8568	8413.15	0.8568	18452.9	0.8568	51757.6	0.8568	19762.1			0.8568	3087.67	0.8568	25065.5	0.8568	65535	0.8568	31160.5
	0.9639	4259.49	0.9639	15116.7	0.9639	25348.9	0.9639	35288.1			0.9639	9861.78	0.9639	14013	0.9639	26060.4	0.9639	14373.7			0.9639	4865.06	0.9639	17587.6	0.9639	33136.8	0.9639	11354.9			0.9639	10646.8	0.9639	19299.6	0.9639	47069.7	0.9639	15897			0.9639	2670.39	0.9639	20864.6	0.9639	62809.1	0.9639	22236.5
	1.071	2783.24	1.071	16330.7	1.071	26453	1.071	31731.6			1.071	10238.1	1.071	12005.9	1.071	24891.8	1.071	12517.2			1.071	6537.31	1.071	16308.1	1.071	33929.5	1.071	7291.22			1.071	14788.7	1.071	18971.5	1.071	43261.3	1.071	10393.4			1.071	5288.81	1.071	18449	1.071	47365.1	1.071	18280.4
	1.1781	2178.33	1.1781	15526.8	1.1781	26433.1	1.1781	29712.8			1.1781	14303.4	1.1781	11570.5	1.1781	23966.2	1.1781	10093.2			1.1781	10165.9	1.1781	16556.4	1.1781	35369.7	1.1781	8876.82			1.1781	14387.4	1.1781	17050.4	1.1781	41339.3	1.1781	8959.53			1.1781	5708.44	1.1781	18659	1.1781	34145	1.1781	12864.1
	1.2852	12632	1.2852	13970.9	1.2852	26300.8	1.2852	27419.9			1.2852	20733.5	1.2852	13132.5	1.2852	23824.4	1.2852	8890.74			1.2852	14915	1.2852	17701.6	1.2852	35882.5	1.2852	8635.61			1.2852	11089	1.2852	16180.9	1.2852	39643	1.2852	11570.9			1.2852	7146.25	1.2852	20304	1.2852	28671.4	1.2852	9560.64
	1.3923	26901.4	1.3923	13398.9	1.3923	26048.6	1.3923	23964.3			1.3923	22634.1	1.3923	15306.6	1.3923	25888.7	1.3923	8532.93			1.3923	20623.7	1.3923	17075.4	1.3923	34953.4	1.3923	4109.17			1.3923	11143.6	1.3923	17419.3	1.3923	37954.4	1.3923	9997.19			1.3923	8344.52	1.3923	19980.2	1.3923	28642.6	1.3923	12159.5
	1.4994	27933.5	1.4994	14162	1.4994	26221.6	1.4994	21254.1			1.4994	17726.6	1.4994	17270.3	1.4994	27841.9	1.4994	8382.9			1.4994	23015.5	1.4994	16072	1.4994	32461.8	1.4994	7313.55			1.4994	13061.1	1.4994	17650.4	1.4994	37621	1.4994	6608.19			1.4994	9373.29	1.4994	20059	1.4994	28772.3	1.4994	13451.9
	1.6065	17082.3	1.6065	15599.3	1.6065	27729.5	1.6065	13922.2			1.6065	14466.4	1.6065	19569.4	1.6065	30404.3	1.6065	4847.18			1.6065	21016.1	1.6065	16580.3	1.6065	31398	1.6065	7734.67			1.6065	12504.2	1.6065	15939	1.6065	37384.5	1.6065	7930.22			1.6065	13754.9	1.6065	20637	1.6065	27189.9	1.6065	7112.23
	1.7136	9080.15	1.7136	15746	1.7136	28270	1.7136	14148			1.7136	12705.2	1.7136	21378.2	1.7136	31223.8	1.7136	3081.29			1.7136	16321.1	1.7136	17156.9	1.7136	32252.3	1.7136	4742.08			1.7136	12152.2	1.7136	15041.5	1.7136	38271.3	1.7136	7177.06			1.7136	23427	1.7136	20725	1.7136	26412.8	1.7136	5758.05
	1.8207	8431.02	1.8207	14686.4	1.8207	29873.7	1.8207	13626			1.8207	9099.42	1.8207	21470	1.8207	30839.5	1.8207	6089.92			1.8207	16688.7	1.8207	15524.4	1.8207	34873.4	1.8207	4454.55			1.8207	12411.6	1.8207	16017.7	1.8207	41422.7	1.8207	8282.49			1.8207	32425.2	1.8207	20584.8	1.8207	27472.9	1.8207	7610.64
	1.9278	11893.2	1.9278	13298.1	1.9278	30927.4	1.9278	13220.7			1.9278	7485.25	1.9278	20094.5	1.9278	32351	1.9278	8112.91			1.9278	17061.4	1.9278	13545.1	1.9278	35092.4	1.9278	6580.82			1.9278	11113.5	1.9278	17902.5	1.9278	46008.9	1.9278	7137			1.9278	39200.9	1.9278	19464	1.9278	28316.5	1.9278	6627.59
	2.0349	13066.6	2.0349	13914.4	2.0349	31297.5	2.0349	10850.9			2.0349	6486.69	2.0349	18472.3	2.0349	36042.3	2.0349	10225.4			2.0349	14180.5	2.0349	13431.7	2.0349	34592	2.0349	7637.75			2.0349	8746.3	2.0349	19658.1	2.0349	51630.8	2.0349	7397.4			2.0349	42306.1	2.0349	17320.1	2.0349	29108.3	2.0349	6128.36
	2.142	10919.4	2.142	15913.7	2.142	29549.9	2.142	8363.32			2.142	9428.22	2.142	17867.3	2.142	36925.3	2.142	7438.85			2.142	10093.7	2.142	14249.3	2.142	36342.2	2.142	5733.64			2.142	9413.44	2.142	20563.1	2.142	56529.7	2.142	8839.38			2.142	37202.5	2.142	13023	2.142	29857.7	2.142	6497.6
	2.2491	8481.72	2.2491	16211	2.2491	28640.1	2.2491	7588.94			2.2491	13954.2	2.2491	17994	2.2491	36557.5	2.2491	8426.91			2.2491	11729.8	2.2491	15638.7	2.2491	40233.6	2.2491	7028.83			2.2491	9373.03	2.2491	20804.2	2.2491	57783.9	2.2491	8398.67			2.2491	27172.7	2.2491	10755.8	2.2491	29032.5	2.2491	7174.63
	2.3562	9725.25	2.3562	14743.3	2.3562	27324.2	2.3562	7937.74			2.3562	18908.2	2.3562	18070.7	2.3562	36625	2.3562	7173.06			2.3562	12855.9	2.3562	17599.9	2.3562	47796.3	2.3562	6433.77			2.3562	11452.9	2.3562	21093	2.3562	56149.4	2.3562	7281.22			2.3562	17915.7	2.3562	11342	2.3562	28535	2.3562	10071.8
	2.4633	13987.9	2.4633	14587.8	2.4633	26383.6	2.4633	6778.17			2.4633	17090.8	2.4633	17660.7	2.4633	36765.8	2.4633	5558.25			2.4633	8693.72	2.4633	18699.9	2.4633	55119.7	2.4633	7043.87			2.4633	22531.2	2.4633	19087.8	2.4633	50372	2.4633	7329.52			2.4633	8775.16	2.4633	11841.1	2.4633	28313.7	2.4633	7788.63
	2.5704	9830.89	2.5704	16767.5	2.5704	27817.7	2.5704	11822.9			2.5704	11751	2.5704	16583.6	2.5704	38030.7	2.5704	2830.91			2.5704	4745	2.5704	17572.3	2.5704	59881	2.5704	5919.08			2.5704	44073.5	2.5704	15447.4	2.5704	39464.9	2.5704	8578.78			2.5704	2485	2.5704	10642	2.5704	28800.6	2.5704	4897.18
	2.6775	7758.87	2.6775	17799.6	2.6775	29972.1	2.6775	3846.29			2.6775	9808.42	2.6775	14506.3	2.6775	38200.8	2.6775	6670.57			2.6775	2620.14	2.6775	15718.5	2.6775	54169.5	2.6775	6246.41			2.6775	62539.1	2.6775	12709.7	2.6775	33399.7	2.6775	9440.3			2.6775	2829.3	2.6775	9924.5	2.6775	29231	2.6775	5550.98
	2.7846	5518.22	2.7846	15846.6	2.7846	30751.7	2.7846	7658.17			2.7846	9531.81	2.7846	12479.2	2.7846	37376	2.7846	6680.57			2.7846	5021.3	2.7846	14776.4	2.7846	44555.8	2.7846	5877.59			2.7846	58134.5	2.7846	11112.4	2.7846	30171.8	2.7846	7525.6			2.7846	3441.08	2.7846	9137	2.7846	28013	2.7846	5936.35
	2.8917	5637.62	2.8917	14168.4	2.8917	31230	2.8917	5920.38			2.8917	9911.22	2.8917	11952.1	2.8917	36871.8	2.8917	5978.58			2.8917	13827	2.8917	14050.5	2.8917	35792.8	2.8917	9871.21			2.8917	43550.5	2.8917	10287.8	2.8917	28298.8	2.8917	8759.5			2.8917	2100.78	2.8917	8918.25	2.8917	26959.3	2.8917	6934.56
	2.9988	3919.73	2.9988	14551.8	2.9988	32123.1	2.9988	7308.94			2.9988	8643.5	2.9988	12042.3	2.9988	36642.9	2.9988	5911.34			2.9988	29277.2	2.9988	12280.2	2.9988	29811.5	2.9988	6244.19			2.9988	30836.3	2.9988	10213	2.9988	28193.2	2.9988	8106.28			2.9988	3568.15	2.9988	9662	2.9988	25021.5	2.9988	8515.36
	3.1059	6958.66	3.1059	14568.1	3.1059	32796.3	3.1059	5740.14			3.1059	6513.76	3.1059	11458.9	3.1059	35931.1	3.1059	3151.02			3.1059	46614.2	3.1059	10686.1	3.1059	25371.5	3.1059	6520.65			3.1059	23636.7	3.1059	9837.35	3.1059	28782.4	3.1059	6215.53			3.1059	7674.76	3.1059	8996.56	3.1059	24415	3.1059	6878.94
	3.213	7654.08	3.213	13471	3.213	31894.7	3.213	3475.3			3.213	9194.38	3.213	10322	3.213	34202.3	3.213	4753.23			3.213	43332.3	3.213	10376.2	3.213	24400.9	3.213	9930.51			3.213	16642.3	3.213	9104.96	3.213	29374.6	3.213	5010.06			3.213	7019.12	3.213	7596	3.213	23782.8	3.213	6021.41
	3.3201	9463.48	3.3201	12559.5	3.3201	31685.4	3.3201	3736.05			3.3201	15873.9	3.3201	10418.7	3.3201	31915.5	3.3201	4251.73			3.3201	31472.7	3.3201	9996.6	3.3201	22155.1	3.3201	6304.48			3.3201	8058.93	3.3201	7486.35	3.3201	30404.4	3.3201	3580.26			3.3201	2199.61	3.3201	7928.81	3.3201	23140.7	3.3201	3863.96
	3.4272	15628.9	3.4272	10964.1	3.4272	30851.6	3.4272	7105			3.4272	30206	3.4272	11255.3	3.4272	27826.3	3.4272	8659.16			3.4272	21028.7	3.4272	8562.12	3.4272	21440.4	3.4272	2408.05			3.4272	5457.77	3.4272	5476.81	3.4272	30714.5	3.4272	6472.02			3.4272	150.5	3.4272	6721	3.4272	22795.4	3.4272	3867.1
	3.5343	19091	3.5343	9302.88	3.5343	29904	3.5343	6801.38			3.5343	47778.1	3.5343	10227	3.5343	27426.5	3.5343	2270.5			3.5343	16320.3	3.5343	6654.02	3.5343	22008.1	3.5343	1760.57			3.5343	6887.78	3.5343	6109.23	3.5343	29695.1	3.5343	8543.17			3.5343	1826.86	3.5343	4471.75	3.5343	22823.6	3.5343	7136.94
	3.6414	15481.5	3.6414	10075.7	3.6414	29358.5	3.6414	4542			3.6414	48613.4	3.6414	7791.52	3.6414	27373.8	3.6414	8640.09			3.6414	14083.2	3.6414	5968.7	3.6414	23856.5	3.6414	2724.51			3.6414	3993.42	3.6414	7751.81	3.6414	27970.7	3.6414	8435.03			3.6414	3598.52	3.6414	2975	3.6414	22387.3	3.6414	6814.79
	3.7485	10004.3	3.7485	11986.5	3.7485	29199.2	3.7485	3343.37			3.7485	36506.6	3.7485	7246.17	3.7485	27574.7	3.7485	1913.11			3.7485	14480.8	3.7485	7273.3	3.7485	23851.3	3.7485	3079.53			3.7485	261.454	3.7485	6645.36	3.7485	26446.5	3.7485	6451.94			3.7485	2629.19	3.7485	4410.56	3.7485	20480.7	3.7485	4848.96
	3.8556	7751.15	3.8556	13500.5	3.8556	28752	3.8556	2995.85			3.8556	24801.5	3.8556	10421.8	3.8556	27483.5	3.8556	3704.99			3.8556	13107	3.8556	6948.58	3.8556	24365.6	3.8556	741.107			3.8556	0	3.8556	5130.01	3.8556	24692.5	3.8556	5190			3.8556	4095.25	3.8556	5461	3.8556	19626.8	3.8556	6068.25
	3.9627	10655.7	3.9627	14302.7	3.9627	28751.7	3.9627	4186.61			3.9627	15610.6	3.9627	15226.2	3.9627	27320.8	3.9627	815.56			3.9627	8157.76	3.9627	5590.81	3.9627	22380.1	3.9627	2178.09			3.9627	3322.16	3.9627	3997.92	3.9627	23031	3.9627	5514.72			3.9627	5761.41	3.9627	5259.75	3.9627	19038.6	3.9627	5537.95
	4.0698	12714.1	4.0698	13885.3	4.0698	31085.6	4.0698	3544.62			4.0698	9020.17	4.0698	17563.8	4.0698	26934.8	4.0698	3475.51			4.0698	9604	4.0698	4577.21	4.0698	22061	4.0698	5553.97			4.0698	4864.52	4.0698	2662.38	4.0698	20814.7	4.0698	5534.64			4.0698	2110.73	4.0698	5251	4.0698	19254.4	4.0698	7613.29
	4.1769	11152.6	4.1769	12046.2	4.1769	33444.6	4.1769	3074.45			4.1769	9678.16	4.1769	16433.5	4.1769	26164.3	4.1769	3208.78			4.1769	13043.4	4.1769	4323.92	4.1769	21024.1	4.1769	6220.45			4.1769	910.688	4.1769	2246.14	4.1769	22028.4	4.1769	5190.17			4.1769	125.297	4.1769	5653.5	4.1769	19120.8	4.1769	5916.88
	4.284	10810.7	4.284	10545.6	4.284	34898.4	4.284	2726.93			4.284	10106.2	4.284	13959.5	4.284	25197	4.284	2420.91			4.284	11989.6	4.284	5584.2	4.284	20493.8	4.284	4088.52			4.284	8.006	4.284	3126.38	4.284	22484.7	4.284	3588.52			4.284	375.833	4.284	5951	4.284	20405.8	4.284	1906.86
	4.3911	13536.4	4.3911	9978.46	4.3911	33846	4.3911	3293.52			4.3911	8018.86	4.3911	11879.1	4.3911	23776.6	4.3911	4398.76			4.3911	11886.8	4.3911	6275.55	4.3911	20357.1	4.3911	2761.92			4.3911	0	4.3911	4277.51	4.3911	23102.8	4.3911	2442.75			4.3911	68.707	4.3911	4410.62	4.3911	21649.7	4.3911	3000.17
	4.4982	16535.9	4.4982	10045.8	4.4982	30944.3	4.4982	1628.24			4.4982	6030.38	4.4982	10082	4.4982	24584	4.4982	3171.53			4.4982	13135.2	4.4982	4834.3	4.4982	19930.5	4.4982	4271.58			4.4982	7579.96	4.4982	5040.47	4.4982	23145	4.4982	1188.83			4.4982	0	4.4982	2205	4.4982	22235.6	4.4982	4057.75
	4.6053	20678.3	4.6053	10507.5	4.6053	25992.9	4.6053	3535.34			4.6053	8634.48			4.6053	25687.7	4.6053	3920.12			4.6053	12348.2	4.6053	3245.31	4.6053	20248.1	4.6053	3565.07			4.6053	15072.9	4.6053	5908.09	4.6053	21366.5	4.6053	428.302			4.6053	1576.98	4.6053	1881.25	4.6053	20775.9	4.6053	2927.26
	4.7124	23728	4.7124	11126	4.7124	25827.6	4.7124	1705.07			4.7124	13125.8			4.7124	26180.9	4.7124	2306.56			4.7124	11399.4	4.7124	2978.22	4.7124	19340.7	4.7124	1658.7			4.7124	16425.5	4.7124	6392.11	4.7124	19269.3	4.7124	1749.87			4.7124	5084.25	4.7124	3500	4.7124	20056.3	4.7124	2837.4
	4.8195	19077.4	4.8195	11799.7	4.8195	26100.9	4.8195	2257.59			4.8195	16136.4			4.8195	27784.8	4.8195	4456.18			4.8195	9208.5	4.8195	4272.75	4.8195	18672.5	4.8195	5607.64			4.8195	16202.8	4.8195	5765.48	4.8195	18487.3	4.8195	2595			4.8195	6600.67	4.8195	4524.25	4.8195	16833.8	4.8195	4178.73
	4.9266	9010.76	4.9266	12916.1	4.9266	26021	4.9266	2495.07			4.9266	16702.1			4.9266	31263.9	4.9266	3856.65			4.9266	6904.56	4.9266	6235.48	4.9266	18381.8	4.9266	4970.9			4.9266	14437.3	4.9266	4621	4.9266	17808.6	4.9266	3508.24			4.9266	6804.9	4.9266	4305.75	4.9266	13132.5	4.9266	3263.43
	5.0337	1884.81	5.0337	13197.4	5.0337	25404.2	5.0337	1868.12			5.0337	14213.8			5.0337	32614.3	5.0337	716.098			5.0337	5143.64	5.0337	6363.97	5.0337	18172.5	5.0337	2914.86			5.0337	17904.9			5.0337	18398.5	5.0337	4176.83			5.0337	8194.38	5.0337	4209.25	5.0337	9805	5.0337	2674.88
	5.1408	1895.1	5.1408	11168.2	5.1408	24754.4	5.1408	370.394			5.1408	10847			5.1408	34078.5	5.1408	1029.09			5.1408	4180	5.1408	4771.24	5.1408	14250.1	5.1408	3032.82			5.1408	21565.6			5.1408	19938.1	5.1408	1621.72			5.1408	11750.5	5.1408	4270.5	5.1408	7952.55	5.1408	1823.42
	5.2479	5761.1	5.2479	8793.95	5.2479	22937.3	5.2479	2069.43							5.2479	27155.1	5.2479	2924.24					5.2479	3883.02	5.2479	10202.4	5.2479	1196.89			5.2479	18944.9			5.2479	20679.7	5.2479	4737.61							5.2479	5817.11	5.2479	1741.16
	5.355	8919.04	5.355	7981.22	5.355	23004	5.355	2042.72							5.355	22645.4	5.355	3816.45					5.355	3640	5.355	6863.41	5.355	811.951			5.355	15090.6			5.355	20411	5.355	276.327									5.355	2661.24
	5.4621	11411.3			5.4621	22275.4	5.4621	2108.25							5.4621	19512.7	5.4621	1479.8							5.4621	4965.24	5.4621	2759.93			5.4621	11064.5			5.4621	19538.7	5.4621	3424.44									5.4621	3313.82
	5.5692	17973.6			5.5692	21422.2	5.5692	2273.31							5.5692	18781.3	5.5692	1962.82									5.5692	1658.7			5.5692	8361			5.5692	16803	5.5692	1841.81									5.5692	3224.53
	5.6763	28473.8			5.6763	21420.2	5.6763	964.645							5.6763	18251.2	5.6763	1634.02									5.6763	3030.73							5.6763	11572.1	5.6763	1713.64									5.6763	3940.41
					5.7834	22343.2	5.7834	2128.2							5.7834	18631.2	5.7834	2101.77									5.7834	3498.79							5.7834	6999.92	5.7834	2270.5									5.7834	2463.7
					5.8905	22646.1	5.8905	1722.68							5.8905	17665.2	5.8905	2378.78									5.8905	3627.59							5.8905	5114.05	5.8905	2366.86									5.8905	4265.08
					5.9976	22167.2	5.9976	953.412							5.9976	15861.2	5.9976	1986.88									5.9976	4321.22							5.9976	4129.54	5.9976	3284.11									5.9976	1019.91
					6.1047	21151.5	6.1047	392.625							6.1047	14784.2	6.1047	1589.88									6.1047	2595.14									6.1047	4469.56									6.1047	957.8
					6.2118	20277.9	6.2118	1788.11							6.2118	14815.4	6.2118	703.451									6.2118	3514.46									6.2118	6047.57									6.2118	1762.63
					6.3189	19352	6.3189	2131.83							6.3189	13249.9	6.3189	898.939									6.3189	4566.38									6.3189	5078.56									6.3189	4240.46
					6.426	16613.2	6.426	3569.07							6.426	11672.9	6.426	3225.26									6.426	5635.92									6.426	9444.06									6.426	1991.12
					6.5331	13853.7	6.5331	3180.56							6.5331	11326	6.5331	3798.15									6.5331	5974.65									6.5331	12656.5									6.5331	4523.18
					6.6402	11841.9	6.6402	2362.57							6.6402	7483.84	6.6402	6060.5									6.6402	7256.61									6.6402	9275.98									6.6402	6567.66
					6.7473	10728.3	6.7473	2859.43							6.7473	6956.99	6.7473	7686.77									6.7473	7137									6.7473	5839.5									6.7473	5569.59
					6.8544	10035.7	6.8544	1854.49							6.8544	6221.97	6.8544	11092.5																													6.8544	9792.59
					6.9615	8111.85	6.9615	4092.2							6.9615	5394.94	6.9615	11156.3																													6.9615	12003.5
							7.0686	4425.8							7.0686	5059.17	7.0686	10705.5
							7.1757	8650.57							7.1757	4632.09
							7.2828	9408							7.2828	4129.82
															7.3899	2915.55
[truncated: 5 more columns]
