# Supplementary material for: Apicomplexan F‐actin is required for efficient nuclear entry during host cell invasion
Source: EMBO Rep. 2019 Oct 4;20(12):e48896. doi: 10.15252/embr.201948896 (PMC6893294; doi:10.15252/embr.201948896)
Supplement: Supplementary file 11 — Source Data for Appendix [file EMBR-20-e48896-s017.zip › ER_48896_SourceData_App.Fig.S6.xlsx]

## Sheet: Fig. S6A
RH	myoAKO	adfKD		RH			myoAKO			adfKD
0.262801	0.429098	0.107348		Mean	SD	N	Mean	SD	N	Mean	SD	N
0.197773	0.379767	0.375043		0.257563	0.105426	36	0.39485	0.04095	25	0.2049	0.1	25
0.394473	0.43941	0.344904
0.347642	0.391162	0.224102
0.17389	0.396004	0.227493
0.298078	0.349584	0.240078
0.29324	0.429044	0.363624
0.215731	0.460594	0.063191
0.304675	0.319942	0.156088
0.238835	0.40986	0.133272
0.229188	0.452445	0.187592
0.365777	0.39898	0.196422
0.198565	0.42679	0.280208
0.318994	0.402135	0.200097
0.208013	0.322483	0.167432
0.432035	0.32635	0.230538
0.316378	0.440106	0.215604
0.345757	0.366314	0.167523
0.268912	0.363912	0.283753
0.067773	0.402763	0.313726
0.1047	0.357765	0.130881
0.144166	0.427463	0.139309
0.294051	0.351769	0.046264
0.388182	0.37604	0.057168
0.165781	0.354791	0.341837
0.184721
0.249524
0.264461
0.1898
0.356308
0.237661
0.23423
0.200664
0.167052
0.374321
0.165014
