# Supplementary material for: Apicomplexan F‐actin is required for efficient nuclear entry during host cell invasion
Source: EMBO Rep. 2019 Oct 4;20(12):e48896. doi: 10.15252/embr.201948896 (PMC6893294; doi:10.15252/embr.201948896)
Supplement: Supplementary file 13 — Source Data for Figure 1 [file EMBR-20-e48896-s011.zip › ER_48896_SourceData_Fig1.xlsx]

## Sheet: Fig. 1C
RH					MyoA KO					adf cKD
Position	Average	Maximum	Minimum		Position	Average	Maximum	Minimum		Position	Average	Maximum	Minimum
0	136000	176000	96000		0	210000	271000	149000		0	84900	114000	55800
0.03	153000	196000	110000		0.03	202000	268000	136000		0.03	84300	119000	49800
0.06	163000	209000	117000		0.06	188000	260000	115000		0.07	72300	106000	38800
0.09	167000	217000	116000		0.09	172000	250000	94400		0.1	55100	81800	28400
0.13	167000	221000	114000		0.12	157000	232000	81900		0.13	41500	61800	21300
0.16	164000	218000	111000		0.16	145000	208000	82200		0.16	34900	50900	18800
0.19	159000	213000	105000		0.19	144000	196000	90700		0.19	31500	44900	18100
0.22	152000	207000	96100		0.22	153000	202000	105000		0.23	27600	38500	16800
0.26	142000	199000	85700		0.25	170000	221000	119000		0.26	24100	33500	14700
0.29	133000	185000	79900		0.29	181000	231000	132000		0.29	23100	33100	13100
0.32	126000	171000	79800		0.32	190000	233000	147000		0.32	23900	33900	13900
0.35	124000	167000	80600		0.35	188000	224000	153000		0.36	23200	32800	13600
0.39	125000	172000	77100		0.38	176000	208000	145000		0.39	19700	28700	10800
0.42	124000	178000	70000		0.41	157000	188000	127000		0.42	15200	23300	7150
0.45	118000	174000	62000		0.45	142000	175000	110000		0.45	11700	20000	3500
0.48	108000	160000	56300		0.48	137000	170000	103000		0.49	9720	17800	1610
0.51	98800	142000	55300		0.51	138000	168000	108000		0.52	9330	16800	1830
0.55	93900	130000	57800		0.54	139000	170000	108000		0.55	10300	17200	3290
0.58	93900	128000	60200		0.58	134000	166000	102000		0.58	11600	18000	5140
0.61	95500	130000	60900		0.61	129000	158000	99600		0.61	11800	18800	4840
0.64	95100	130000	60500		0.64	130000	155000	105000		0.65	10500	17300	3720
0.68	92500	125000	59900		0.67	139000	161000	117000		0.68	8770	14500	3020
0.71	90700	121000	60400		0.7	153000	170000	135000		0.71	7470	13600	1340
0.74	90800	120000	61400		0.74	162000	178000	147000		0.74	6540	13300	-185
0.77	84300	112000	56900		0.77	162000	190000	133000		0.78	5800	12200	-577
0.8	74200	99900	48500		0.8	151000	189000	113000		0.81	5250	10500	-36.4
0.84	68400	95400	41300		0.83	136000	172000	99400		0.84	4940	9460	430
0.87	71700	100000	43300		0.87	124000	156000	91200		0.87	5170	10200	87.7
0.9	81200	107000	55400		0.9	115000	152000	78600		0.9	6070	12800	-692
0.93	88500	113000	63600		0.93	110000	155000	64900		0.94	7550	15200	-145
0.97	88800	117000	61000		0.96	104000	153000	54400		0.97	9160	16500	1790
1	84300	114000	54500		0.99	94400	144000	45200		1	10200	16400	3980
1.03	80200	109000	51500		1.03	83300	128000	38700		1.03	9750	15000	4540
1.06	80800	108000	53800		1.06	74300	112000	37000		1.07	7440	12100	2790
1.09	86100	114000	58000		1.09	71600	104000	39000		1.1	4110	8150	68.9
1.13	91800	122000	62100		1.12	76800	108000	45300		1.13	1710	5130
1.16	95000	127000	63300		1.16	85000	118000	52200		1.16	422	3040
1.19	94800	127000	62400		1.19	88000	123000	53400		1.19	368	2530
1.22	92000	121000	63000		1.22	82700	117000	48800		1.23	1980	5130
1.26	87100	115000	59500		1.25	73300	104000	43200		1.26	5400	10600	208
1.29	82400	115000	49400		1.28	65700	93700	37700		1.29	8620	14900	2330
1.32	81600	122000	41500		1.32	60900	89500	32300		1.32	10100	16900	3310
1.35	85300	131000	39000		1.35	56100	84900	27200		1.36	8800	15400	2210
1.38	88200	139000	36900		1.38	50200	77600	22900		1.39	6540	12500	556
1.42	87100	140000	34000		1.41	48000	76300	19700		1.42	4190	9350	-974
1.45	85500	138000	33100		1.45	50900	84800	16900		1.45	2310	6730
1.48	82500	133000	32200		1.48	58200	94500	21900		1.48	1040	4310
1.51	77700	122000	32900		1.51	61900	95400	28300		1.52	586	3030
1.55	74200	113000	35500		1.54	56500	87600	25500		1.55	787	3470
1.58	73000	110000	35800		1.57	44300	72400	16300		1.58	1360	4860
1.61	72400	111000	34200		1.61	32100	55300	8920		1.61	1440	4400
1.64	74500	114000	35300		1.64	25800	44000	7740		1.65	930	2920
1.67	77700	116000	39300		1.67	27400	46700	8100		1.68	911	3020
1.71	82600	120000	45400		1.7	34600	60300	8910		1.71	1350	4070
1.74	88600	125000	51700		1.74	42600	74100	11200		1.74	2010	5410
1.77	96400	134000	58300		1.77	45500	79100	11900		1.77	1850	4400	-698
1.8	105000	145000	65300		1.8	40800	71900	9840		1.81	882	2310	-550
1.84	114000	154000	74100		1.83	31900	58100	5580		1.84	302	1740
1.87	121000	159000	82500		1.87	23700	46000	1320		1.87	654	2800
1.9	127000	163000	92000		1.9	19500	38800	238		1.9	1610	5680
1.93	136000	170000	102000		1.93	18100	37600			1.94	2060	6730
1.96	149000	187000	111000		1.96	18600	42600			1.97	1950	5560
2	161000	204000	118000		1.99	20600	46400			2	1700	4160	-752
2.03	171000	216000	125000		2.03	23200	47700			2.03	1470	3550	-605
2.06	174000	218000	130000		2.06	27500	49500	5460		2.06	1120	3290
2.09	174000	213000	135000		2.09	31800	53700	9970		2.1	677	2470
2.13	172000	205000	139000		2.12	32800	57400	8210		2.13	559	2190
2.16	170000	199000	140000		2.16	30000	56600	3300		2.16	679	2480
2.19	168000	196000	139000		2.19	25700	51600	-100		2.19	1110	3710
2.22	164000	192000	136000		2.22	23300	46500	168		2.23	1550	5070
2.26	158000	185000	130000		2.25	24100	47300	927		2.26	1520	5050
2.29	151000	176000	125000		2.28	28300	54700	1880		2.29	678	3130
2.32	148000	171000	125000		2.32	33900	64100	3740		2.32	-247	1050
2.35	148000	175000	121000		2.35	37400	67800	6940		2.36	-633	-32.2
2.38	148000	181000	116000		2.38	36800	63800	9850		2.39	-534	272
2.42	147000	182000	113000		2.41	33500	56100	11000		2.42	127	1680
2.45	148000	178000	118000		2.45	29800	50800	8900		2.45	1650	4230	-935
2.48	150000	175000	126000		2.48	28700	51800	5610		2.48	2630	5920	-653
2.51	150000	176000	124000		2.51	32300	59600	4900		2.52	2180	5470
2.55	143000	173000	114000		2.54	40100	70400	9730		2.55	1040	3700
2.58	131000	164000	98100		2.57	51900	82400	21500		2.58	-2.68	1710
2.61	117000	147000	86700		2.61	67200	94900	39600		2.61	-265	1190
2.64	106000	129000	82000		2.64	83700	109000	58500		2.65	123	1460
2.67	99900	120000	79300		2.67	94300	124000	64800		2.68	868	2650	-918
2.71	101000	122000	79000		2.7	96800	131000	62600		2.71	1230	3670
2.74	105000	126000	83500		2.74	97000	134000	60000		2.74	1070	3850
2.77	109000	130000	87300		2.77	102000	142000	61600		2.77	631	3070
2.8	109000	131000	87300		2.8	111000	153000	68400		2.81	440	2460
2.84	106000	125000	88200		2.83	120000	161000	80100		2.84	471	2340
2.87	104000	115000	92900		2.86	129000	164000	94500		2.87	952	3020
2.9	102000	113000	91600		2.9	138000	172000	105000		2.9	1670	4100	-755
2.93	99400	115000	83900		2.93	148000	187000	108000		2.94	2270	5370	-836
2.96	94600	112000	77000		2.96	155000	207000	103000		2.97	2290	5660
3	89300	109000	70000		2.99	160000	224000	95100		3	1960	5330
3.03	84900	107000	63000		3.03	165000	238000	92200		3.03	1200	4160
3.06	81400	104000	59300		3.06	174000	254000	94700		3.06	386	2450
3.09	78800	97900	59700		3.09	185000	270000	100000		3.1	-248	1230
3.13	77500	95300	59700		3.12	190000	277000	104000		3.13	-594	561
3.16	76500	95700	57400		3.15	185000	273000	96400		3.16	-487	492
3.19	72500	90100	55000		3.19	169000	255000	82600		3.19	631	2640
3.22	63300	77300	49300		3.22	147000	223000	70600		3.23	2860	6280	-565
3.25	51100	65400	36900		3.25	127000	189000	65100		3.26	5650	9840	1450
3.29	41300	58000	24600		3.28	113000	166000	60200		3.29	7020	11700	2360
3.32	37900	53800	22000		3.32	106000	156000	55800		3.32	5850	10600	1080
3.35	40600	56500	24800		3.35	96200	143000	49600		3.35	3440	7470	-581
3.38	46400	64300	28500		3.38	80700	122000	39200		3.39	1740	4590
3.42	51800	69600	33900		3.41	60100	96200	23900		3.42	1270	3990
3.45	56000	73300	38700		3.44	42700	73400	11900		3.45	1810	5650
3.48	61200	79300	43100		3.48	32900	62500	3320		3.48	2350	6650
3.51	67600	89300	45900		3.51	31500	65700			3.52	2500	6580
3.54	71900	95900	47800		3.54	33600	70100			3.55	2400	6270
3.58	72300	95700	49000		3.57	40200	74600	5810		3.58	1740	5100
3.61	71900	93000	50800		3.61	51800	83300	20200		3.61	618	3070
3.64	74100	91200	57000		3.64	64800	99000	30600		3.64	-115	1410
3.67	78400	92700	64000		3.67	75500	115000	35600		3.68	-513	415
3.71	81100	97600	64700		3.7	82800	128000	37900		3.71	-387	881
3.74	80900	102000	60200		3.73	88000	136000	40500		3.74	527	3240
3.77	78800	102000	55800		3.77	91100	137000	45500		3.77	1650	5560
3.8	76400	99400	53400		3.8	88900	132000	45900		3.81	2630	6620
3.83	74900	97500	52400		3.83	78200	120000	36500		3.84	3230	7050	-595
3.87	75500	98900	52100		3.86	64900	104000	25400		3.87	2900	6720	-922
3.9	78100	103000	52900		3.9	60100	96500	23600		3.9	2220	5750
3.93	81200	108000	54300		3.93	67100	102000	32000		3.93	1730	4640
3.96	82900	110000	56100		3.96	78500	112000	45300		3.97	1740	4170	-691
4	83900	109000	58500		3.99	84000	119000	49300		4	1620	4340
4.03	86000	110000	62500		4.03	82300	122000	43000		4.03	2210	5720
4.06	88800	109000	68600		4.06	81300	124000	38300		4.06	3390	7840
4.09	89700	108000	71400		4.09	85300	130000	40800		4.1	4730	9540	-82.5
4.12	88000	108000	68400		4.12	92100	137000	46900		4.13	5580	10800	397
4.16	86100	109000	63600		4.15	96500	140000	52700		4.16	5500	11400	-438
4.19	86200	112000	60100		4.19	98900	137000	60600		4.19	4730	10300	-843
4.22	86400	115000	58200		4.22	95600	128000	62800		4.22	3660	7810	-487
4.25	84100	111000	57000		4.25	88100	120000	56100		4.26	3170	6480	-148
4.29	80000	103000	56900		4.28	77500	115000	40400		4.29	3070	6620	-488
4.32	78000	97100	58900		4.32	65600	106000	25400		4.32	3230	7640
4.35	80200	98900	61500		4.35	52100	90000	14300		4.35	4290	9030	-460
4.38	84500	104000	65200		4.38	42800	76900	8650		4.39	5540	9910	1170
4.42	87200	108000	66800		4.41	44600	77000	12200		4.42	5840	9670	2010
4.45	85300	107000	63400		4.44	55700	90300	21000		4.45	4720	8610	840
4.48	78700	100000	57200		4.48	68700	107000	30600		4.48	2280	5980
4.51	69400	88600	50200		4.51	75600	115000	36000		4.52	412	3040
4.54	61900	78500	45300		4.54	72700	112000	33300		4.55	-352	1500
4.58	59500	77400	41500		4.57	62800	101000	24900		4.58	-313	1220
4.61	62000	84400	39500		4.61	53700	89800	17600		4.61	1130	3360
4.64	67000	91600	42500		4.64	51000	87800	14100		4.64	4300	8530	60.9
4.67	72700	96200	49300		4.67	56400	93800	19000		4.68	6830	12400	1310
4.71	78400	99000	57800		4.7	67700	106000	29500		4.71	6400	11700	1080
4.74	83300	102000	64500		4.73	82200	123000	41000		4.74	3420	7390	-540
4.77	87400	107000	67500		4.77	98100	141000	54800		4.77	837	3310
4.8	90600	112000	68900		4.8	110000	151000	69300		4.81	128	2200
4.83	91800	115000	68300		4.83	115000	151000	78700		4.84	668	3140
4.87	89200	116000	62300		4.86	113000	150000	77200		4.87	1960	4690	-764
4.9	83500	112000	54500		4.9	111000	152000	70400		4.9	3690	7960	-577
4.93	78700	107000	50500		4.93	111000	155000	66200		4.93	4520	9920	-884
4.96	78700	105000	52700		4.96	111000	156000	66500		4.97	4670	10400
5	82200	106000	58900		4.99	112000	153000	71000		5	4620	11000
5.03	86100	108000	63800		5.02	111000	149000	73500		5.03	4780	11200
5.06	87100	110000	64600		5.06	109000	147000	70900		5.06	5370	10800	-41.3
5.09	85800	108000	63600		5.09	104000	144000	64400		5.1	5840	10600	1100
5.12	82900	104000	61900		5.12	98500	142000	55200		5.13	5970	11200	699
5.16	78400	97600	59200		5.15	92600	137000	48300		5.16	4870	10700	-927
5.19	71400	89400	53400		5.19	84600	127000	42700		5.19	3250	8470
5.22	62900	81000	44800		5.22	75200	117000	33900		5.22	2410	6410
5.25	55900	73200	38600		5.25	68600	111000	25900		5.26	2980	6610	-640
5.29	53100	70200	36000		5.28	71100	113000	29600		5.29	4670	8950	401
5.32	54700	75300	34200		5.31	82700	122000	43100		5.32	5930	10900	987
5.35	56600	80300	32900		5.35	96200	135000	57400		5.35	5800	11000	557
5.38	54700	79400	30000		5.38	103000	143000	63700		5.39	4440	9310	-428
5.41	47800	72000	23500		5.41	102000	143000	60500		5.42	3030	7500
5.45	38800	62500	15200		5.44	95400	137000	54200		5.45	1860	5510
5.48	32500	56000	8960		5.48	92900	135000	50900		5.48	1070	3610
5.51	31600	54500	8730		5.51	97700	144000	51800		5.51	1430	4030
5.54	34300	56800	11800		5.54	106000	155000	57000		5.55	2220	5660
5.58	38300	60600	16100		5.57	112000	161000	63400		5.58	2400	5890
5.61	43000	63600	22400		5.6	109000	156000	62300		5.61	1450	4050
5.64	46800	65200	28300		5.64	97600	144000	51300		5.64	444	2310
5.67	49000	67800	30100		5.67	82800	130000	35600		5.68	542	3060
5.7	49900	71700	28100		5.7	74900	122000	27800		5.71	1860	6170
5.74	50200	73600	26800		5.73	77200	123000	31900		5.74	4190	9570
5.77	50600	73000	28100		5.77	88100	130000	45700		5.77	7090	13100	1110
5.8	52200	72300	32000		5.8	102000	145000	58800		5.8	8880	16000	1780
5.83	55100	75200	34900		5.831	114000	164000	63000		5.84	8870	16800	911
5.87	58700	81000	36500		5.863	120000	176000	62900		5.87	7760	15600	-44
5.9	61600	84800	38500		5.895	122000	179000	63800		5.9	6780	13900	-318
5.93	63700	85700	41700		5.927	124000	179000	68500		5.93	6960	13500	478
5.96	65900	87400	44300		5.96	130000	185000	75600		5.97	8110	14200	2010
5.99	69200	92800	45600		5.992	138000	197000	80300		6	8780	14800	2770
6.03	73800	99200	48400		6.024	142000	201000	82200		6.03	8700	15100	2300
6.06	78000	104000	52000		6.056	137000	194000	80900		6.06	8410	15100	1670
6.09	79100	105000	53100		6.088	128000	179000	76000		6.09	8280	15000	1510
6.12	75900	101000	50500		6.121	118000	165000	70000		6.13	8480	15000	1970
6.16	68200	90800	45700		6.153	112000	158000	65400		6.16	8290	14500	2100
6.19	58300	78200	38400		6.185	110000	158000	62600		6.19	7710	14000	1430
6.221	49500	67800	31200		6.217	107000	156000	58500		6.22	7500	14100	913
6.253	44700	60300	29000		6.25	99000	148000	50500		6.26	7530	14600	454
6.285	43400	58800	28000		6.282	85300	133000	37300		6.29	7520	15400	-332
6.317	44300	62200	26400		6.314	72000	118000	26300		6.321	7410	15100	-279
6.35	44800	65300	24300		6.346	65300	112000	18600		6.353	7570	14700	412
6.382	43300	66700	19800		6.379	66800	119000	14900		6.385	8090	14800	1350
6.414	39600	63600	15500		6.411	73200	127000	19200		6.417	8350	14600	2130
6.446	34600	56200	13000		6.443	77000	125000	28900		6.45	7740	13600	1880
6.478	30600	48300	12800		6.475	75200	112000	38200		6.482	6430	12000	842
6.511	28800	42600	15000		6.508	70100	102000	38600		6.514	5790	11400	189
6.543	29200	40500	17800		6.54	64600	95500	33800		6.546	6760	12900	645
6.575	30200	39600	20800		6.572	65800	97200	34400		6.578	8010	14700	1300
6.607	30400	38600	22300		6.604	78700	111000	46400		6.611	8700	15500	1920
6.64	29100	38000	20100		6.637	101000	134000	68600		6.643	7940	14200	1620
6.672	26100	35300	17000		6.669	123000	161000	85900		6.675	6120	12200	5.14
6.704	22600	32200	13100		6.701	137000	185000	89600		6.707	5820	12400	-750
6.736	20100	31500	8750		6.7333	142000	200000	84000		6.74	7340	14600	66.2
6.769	20000	33600	6350		6.7655	141000	201000	80500		6.772	10200	18300	2110
6.801	21700	37600	5850		6.7978	135000	190000	79200		6.804	13600	22400	4740
6.833	23100	39900	6200		6.83	118000	161000	74100		6.836	16000	24100	8010
6.865	23600	39800	7440							6.869	18500	25900	11100
6.898	24300	39100	9470							6.901	22600	32400	12800
6.93	27300	41000	13600							6.933	28100	40800	15500
6.962	31900	44400	19300							6.965	34600	48700	20500
6.994	34200	45400	22900							6.998	40400	53200	27600
7.027	33500	43700	23400							7.03	44400	55900	32900
7.059	32200	45100	19400							7.062	46900	59500	34300
7.091	33500	54300	12600							7.094	48800	65400	32200
7.1233	35300	61300	9210							7.127	54100	75000	33200
7.1555	31700	57600	5890							7.159	63800	87500	40100
7.1878	21600	42400	754							7.191	75600	99500	51700
7.22	10200	23200								7.2233	85500	109000	61800
										7.2555	90100	117000	63600
										7.2878	86100	119000	52800
										7.32	72200	112000	32100

## Sheet: Fig. 1F
	RH									RH									RH									RH									MyoAKO									adf cKD (-)
	No treatment									Jasplakinolide									Cytochalasin D									DMSO									No treatment									No treatment
	(-)			Ca Ionophore (2uM)			BIPPO (5uM)			(-)			Ca Ionophore (2uM)			BIPPO (5uM)			(-)			Ca Ionophore (2uM)			BIPPO (5uM)			(-)			Ca Ionophore (2uM)			BIPPO (5uM)			(-)			Ca Ionophore (2uM)			BIPPO (5uM)			(-)			Ca Ionophore (2uM)
n of parasites	No acc	apical	posterior	No acc	apical	posterior	No acc	apical	posterior	No acc	apical	posterior	No acc	apical	posterior	No acc	apical	posterior	No acc	apical	posterior	No acc	apical	posterior	No acc	apical	posterior	No acc	apical	posterior	No acc	apical	posterior	No acc	apical	posterior	No acc	apical	posterior	No acc	apical	posterior	No acc	apical	posterior	No acc	apical	posterior	No acc
1	25	1	1	31	16	8	24	1	15	28	0	0	19	1	0	15	0	0	39	0	0	26	0	0	22	0	0	51	1	2	28	10	4	26	3	20	8	1	0	24	12	0	21	16	0	45	1	0	33
2	20	0	1	36	15	10	28	4	20	34	1	1	28	0	0	19	1	0	11	0	1	29	0	0	26	1	0	27	1	3	32	19	7	29	4	20	9	0	0	21	16	0	26	17	0	51	1	2	37
3	20	1	2	50	23	15	29	3	20	29	0	0	27	1	0	22	0	1	24	1	1	32	0	1	31	0	2	38	4	2	36	22	7	30	4	21	18	3	0	17	14	0	20	15	0	29	0	1	28
4	30	1	2	51	28	17	33	6	19	22	0	0	36	0	1	21	0	0	25	0	0	30	1	0	29	1	1	31	2	1	35	26	6	44	4	35	20	1	0	15	13	0	35	22	0	39	0	1	35
5	22	2	1	48	28	14	37	10	21	15	0	0	29	0	0	18	0	1	29	0	1	19	0	0	11	0	0	17	1	1	27	17	5	25	2	18	8	0	0	13	8	0	18	11	0	41	2	1	31
1	27	3	1	51	24	16	26	4	16	39	1	1	18	1	1	20	1	1	19	1	1	26	0	2	17	0	1	23	1	2	28	15	5	36	2	25	12	0	0	18	14	0	23	18	0	44	2	2	29
2	22	1	1	48	27	13	39	10	23	35	0	0	25	1	0	21	0	0	33	0	1	22	1	0	19	0	1	25	1	3	40	21	9	38	5	27	10	0	0	13	9	0	28	24	0	47	1	1	27
3	18	1	2	46	32	13	42	14	25	41	0	1	31	0	1	21	1	0	36	0	1	19	1	1	22	0	1	22	1	1	32	18	7	22	3	13	16	0	0	14	12	0	25	20	0	19	0	0	30
4	16	0	2	41	33	14	19	4	11	27	0	0	30	0	1	22	0	0	26	2	1	20	1	0	10	0	0	19	1	0	25	15	4	37	4	28	10	0	0	17	11	0	30	26	0	33	1	1	41
5	21	1	1	34	22	10	55	15	35	42	1	0	28	0	1	24	1	0	29	0	1	29	0	1	14	0	0	20	2	1	43	28	7	41	4	33	15	2	0	13	10	0	21	11	0	22	1	1	43
1	26	0	2	30	12	6	27	3	19	23	1	1	20	1	1	20	1	0	20	1	0	23	1	0	16	1	0	32	2	3	20	12	6	23	3	14	14	0	0	15	7	0	10	5	0	25	0	1	23
2	21	1	2	33	16	11	26	1	16	26	0	0	21	0	0	23	0	0	21	0	0	21	1	0	15	0	0	20	1	2	21	11	2	19	2	14	15	1	0	14	10	0	19	12	0	30	2	3	25
3	23	2	1	42	20	16	20	3	12	22	0	0	26	0	0	23	0	1	19	0	0	25	0	0	14	0	0	24	1	3	23	14	3	21	1	13	12	1	0	17	10	0	17	15	0	31	3	3	26
4	22	0	1	41	29	16	23	3	17	20	1	1	19	1	0	21	0	0	26	0	1	10	0	0	18	0	0	26	2	2	22	14	5	21	5	11	15	3	0	14	9	0	15	13	0	20	0	1	26
5	29	1	0	55	26	15	25	3	15	20	1	0	20	0	0	19	1	0	20	1	0	11	1	0	12	0	1	20	3	2	19	11	2	20	1	14	19	2	0	10	6	0	15	11	0	21	1	0	26
	100	4	4	100	51.6129	25.8065	100	4.16667	62.5	100	0	0	100	5.26316	0	100	0	0	100	0	0	100	0	0	100	0	0	100	1.96078	3.92157	100	35.7143	14.2857	100	11.5385	76.9231	100	12.5	0	100	50	0	100	76.1905	0	100	2.22222	0	100
	100	0	5	100	41.6667	27.7778	100	14.2857	71.4286	100	2.94118	2.94118	100	0	0	100	5.26316	0	100	0	9.09091	100	0	0	100	3.84615	0	100	3.7037	11.1111	100	59.375	21.875	100	13.7931	68.9655	100	0	0	100	76.1905	0	100	65.3846	0	100	1.96078	3.92157	100
	100	5	10	100	46	30	100	10.3448	68.9655	100	0	0	100	3.7037	0	100	0	0	100	4.16667	4.16667	100	0	3.125	100	0	6.45161	100	10.5263	5.26316	100	61.1111	19.4444	100	13.3333	70	100	16.6667	0	100	82.3529	0	100	75	0	100	0	3.44828	100
	100	3.33333	6.66667	100	54.902	33.3333	100	18.1818	57.5758	100	0	0	100	0	2.77778	100	0	0	100	0	0	100	3.33333	0	100	3.44828	3.44828	100	6.45161	3.22581	100	74.2857	17.1429	100	9.09091	79.5455	100	5	0	100	86.6667	0	100	62.8571	0	100	0	2.5641	100
	100	9.09091	4.54545	100	58.3333	29.1667	100	27.027	56.7568	100	0	0	100	0	0	100	0	5.55556	100	0	3.44828	100	0	0	100	0	0	100	5.88235	5.88235	100	62.963	18.5185	100	8	72	100	0	0	100	61.5385	0	100	61.1111	0	100	4.87805	2.43902	100
	100	11.1111	3.7037	100	47.0588	31.3725	100	15.3846	61.5385	100	2.5641	2.5641	100	5.55556	5.55556	100	5	5	100	5.26316	5.26316	100	0	7.69231	100	0	5.88235	100	4.34783	8.69565	100	53.5714	17.8571	100	5.55556	69.4444	100	0	0	100	77.7778	0	100	78.2609	0	100	4.54545	4.54545	100
	100	4.54545	4.54545	100	56.25	27.0833	100	25.641	58.9744	100	0	0	100	4	0	100	0	0	100	0	3.0303	100	4.54545	0	100	0	5.26316	100	4	12	100	52.5	22.5	100	13.1579	71.0526	100	0	0	100	69.2308	0	100	85.7143	0	100	2.12766	2.12766	100
	100	5.55556	11.1111	100	69.5652	28.2609	100	33.3333	59.5238	100	0	2.43902	100	0	3.22581	100	4.7619	0	100	0	2.77778	100	5.26316	5.26316	100	0	4.54545	100	4.54545	4.54545	100	56.25	21.875	100	13.6364	59.0909	100	0	0	100	85.7143	0	100	80	0	100	0	0	100
	100	0	12.5	100	80.4878	34.1463	100	21.0526	57.8947	100	0	0	100	0	3.33333	100	0	0	100	7.69231	3.84615	100	5	0	100	0	0	100	5.26316	0	100	60	16	100	10.8108	75.6757	100	0	0	100	64.7059	0	100	86.6667	0	100	3.0303	3.0303	100
	100	4.7619	4.7619	100	64.7059	29.4118	100	27.2727	63.6364	100	2.38095	0	100	0	3.57143	100	4.16667	0	100	0	3.44828	100	0	3.44828	100	0	0	100	10	5	100	65.1163	16.2791	100	9.7561	80.4878	100	13.3333	0	100	76.9231	0	100	52.381	0	100	4.54545	4.54545	100
average	100	4.73983	6.68343	100	57.0583	29.6359	100	19.669	61.8794	100	0.788623	0.79443	100	1.85224	1.84639	100	1.91917	1.05556	100	1.71221	3.50715	100	1.81419	1.95287	100	0.729443	2.55909	100	5.66812	5.96451	100	58.0887	18.5778	100	10.8673	72.3186	100	4.75	0	100	73.11	0	100	72.3566	0	100	2.33099	2.66218	100
st dev	0	3.46015	3.26912	0	11.8303	2.66578	0	8.90107	4.93982	0	1.27692	1.28508	0	2.44891	2.07527	0	2.49233	2.22916	0	2.88515	2.58582	0	2.39351	2.79665	0	1.54066	2.8085	0	2.71989	3.66767	0	10.0309	2.80497	0	2.76559	6.26268	0	6.7592	0	0	11.6788	0	0	11.3652	0	0	1.92282	1.63138	0
n	221			436			332			312			271			203			271			252			201			273			326			328			126			165			247			370			334
	100	4.73983	6.68343	100	57.0583	29.6359	100	19.669	61.8794	100	0.788623	0.79443	100	1.85224	1.84639	100	1.91917	1.05556	100	1.71221	3.50715	100	1.81419	1.95287	100	0.729443	2.55909	100	5.66812	5.96451	100	58.0887	18.5778	100	10.8673	72.3186	100	4.75	0	100	73.11	0	100	72.3566	0	100	2.33099	2.66218	100
	100	0	7.69231	100	40	20	100	11.1111	70.3704	100	4.34783	4.34783	100	5	5	100	5	0	100	5	0	100	4.34783	0	100	6.25	0	100	6.25	9.375	100	60	30	100	13.0435	60.8696	100	0	0	100	46.6667	0	100	50	0	100	0	4	100
	100	4.7619	9.52381	100	48.4848	33.3333	100	3.84615	61.5385	100	0	0	100	0	0	100	0	0	100	0	0	100	4.7619	0	100	0	0	100	5	10	100	52.381	9.52381	100	10.5263	73.6842	100	6.66667	0	100	71.4286	0	100	63.1579	0	100	6.66667	10	100
	100	8.69565	4.34783	100	47.619	38.0952	100	15	60	100	0	0	100	0	0	100	0	0	100	0	0	100	0	0	100	0	0	100	4.16667	12.5	100	60.8696	13.0435	100	4.7619	61.9048	100	8.33333	0	100	58.8235	0	100	88.2353	0	100	9.67742	9.67742	100
	100	0	4.54545	100	70.7317	39.0244	100	13.0435	73.913	100	5	5	100	5.26316	0	100	0	0	100	0	3.84615	100	0	0	100	0	0	100	7.69231	7.69231	100	63.6364	22.7273	100	23.8095	52.381	100	20	0	100	64.2857	0	100	86.6667	0	100	0	5	100
	100	3.44828	0	100	47.2727	27.2727	100	12	60	100	5	0	100	0	0	100	5.26316	0	100	5	0	100	9.09091	0	100	0	8.33333	100	15	10	100	57.8947	10.5263	100	5	70	100	10.5263	0	100	60	0	100	73.3333	0	100	4.7619	0	100
average	100	3.38117	5.22188	100	50.8217	31.5451	100	11.0001	65.1644	100	2.86957	1.86957	100	2.05263	1	100	2.05263	0	100	2	0.769231	100	3.64013	0	100	1.25	1.66667	100	7.62179	9.91346	100	58.9563	17.1642	100	11.4282	63.7679	100	9.10526	0	100	60.2409	0	100	72.2786	0	100	4.2212	5.73548	100
st dev	0	3.64072	3.64346	0	11.6386	7.96217	0	4.2534	6.5217	0	2.63304	2.57037	0	2.81222	2.23607	0	2.81222	0	0	2.73861	1.72005	0	3.80694	0	0	2.79508	3.72678	0	4.33406	1.72689	0	4.21352	8.87585	0	7.7859	8.34725	0	7.2485	0	0	9.05333	0	0	16.1421	0	0	4.2332	4.18848	0
n	121			201			121			111			106			106			106			90			75			122			105			104			75			70			76			127			126
	100	4.73983	6.68343	100	57.0583	29.6359	100	19.669	61.8794	100	0.788623	0.79443	100	1.85224	1.84639	100	1.91917	1.05556	100	1.71221	3.50715	100	1.81419	1.95287	100	0.729443	2.55909	100	5.66812	5.96451	100	58.0887	18.5778	100	10.8673	72.3186	100	4.75	0	100	73.11	0	100	72.3566	0	100	2.33099	2.66218	100
			Processed data used for graph
		apical	st dev	n	posterior	st dev	n	no accumulation	st dev	n
(-)	RH	4.0605	3.55044	342	5.95265	3.45629	342	89.9868	0	342
	RH JAS	1.82909	1.95498	637	1.332	1.92772	637	96.8389	0	637
	RH CytD	1.85611	2.81188	453	2.13819	2.15294	453	96.0057	0	453
	RH DMSO	6.64496	3.52698	423	7.93899	2.69728	423	85.4161	0	423
	MyoAKO	6.92763	7.00385	377	0	0	377	93.0724	0	377
	adfcKD	3.2761	3.07801	309	4.19883	2.90993	309	92.5251	0	309
	adfcKD 96h ATc+	0	0	377	0	0	377	100	0	377
(Ca Ionophore (2M))	RH	53.94	11.7345	342	30.5905	5.31398	342	15.4695	0	342
	RH JAS	1.95244	2.63057	276	1.4232	2.15567	276	96.6244	0	276
	RH CytD	2.72716	3.10023	395	0.976437	1.39833	395	96.2964	0	395
	RH DMSO	58.5225	7.1222	431	17.871	5.84041	431	23.6065	0	431
	MyoAKO	66.6755	10.3661	432	0	0	432	33.3245	0	432
	adfcKD	55.6	7.32115	201	20.4966	5.62253	201	23.9033	0	201
	adfcKD 96h ATc+	0	0	235	0	0	235	100	0	235
BIPPO	RH	15.3346	6.57723	323	63.5219	5.73076	323	21.1435	0	323
	RH JAS	1.9859	2.65228	497	0.527778	1.11458	497	97.4863	0	497
	RH CytD	0.989721	2.16787	460	2.11288	3.26764	460	96.8974	0	460
	RH DMSO	11.1477	5.27574	310	68.0432	7.30497	310	20.809	0	310
	MyoAKO	72.3176	13.7536	185	0	0	185	27.6824	0	185
	adfcKD	22.4405	6.9624	175	59.574	8.35314	175	17.9855	0	175
	adfcKD 96h ATc+	0	0	193	0	0	193	100	0	193
[truncated: 14 more columns]
