# Supplementary material for: Apicomplexan F‐actin is required for efficient nuclear entry during host cell invasion
Source: EMBO Rep. 2019 Oct 4;20(12):e48896. doi: 10.15252/embr.201948896 (PMC6893294; doi:10.15252/embr.201948896)
Supplement: Supplementary file 14 — Source Data for Figure 2 [file EMBR-20-e48896-s012.zip › ER_48896_SourceData_Fig2.xlsx]

## Sheet: Fig. 2B
Parasite Width Extracellular [um]	Parasite Width Tight Junction [um]	Nucleus Size Extracellular [um]	Nucleus Size Invasion [um]
2.96179	1.89069	1.93869	0.80756
2.56423	2.32104	2.46085	0.89381
3.2052	2.08529	2.70409	0.94808
2.99142	2.05271	2.09065	1.14626
3.00374	1.9151	1.90417	0.93293
2.91072	2.13183	2.17343	0.90273
2.83241	1.69977	1.68561	0.87807
2.9302	1.95879	2.62667	1.00873
3.16271	1.78047	1.9426	0.67571
2.8763	2.15471	1.85655	0.98526
3.35056	2.0115	1.83802	0.87655
2.94623	2.28791	1.88938	0.75457
3.33246	1.75602	2.27759	0.85882
3.16955	1.86153	2.27261	1.47263
2.90661	1.68461	2.2394	0.72528
3.25778	2.01189	2.00739	1.01667
3.00799	1.94019	1.82795	0.85017
3.00081	1.93801	2.27316	0.98501
2.72953	2.16202	2.58923	0.82659
3.17324	1.76145	1.94517	1.04088
3.05516	2.06738	1.84551	1.08648
3.15597	1.83483	2.30827	1.03624
2.76667	1.84896	2.04631	1.03047
2.89085	1.90142	2.21664	0.8888
2.74904	1.96843	1.10715	0.77016
2.86501	1.86207	1.96456	1.19058
3.1077	1.65977	1.83293	0.88649
2.86962	2.30167	2.87869	1.41179
2.90762	2.15986	1.76848	1.23363
2.82029	1.91654	2.17011	1.10454
2.86664	1.93619	1.44016	1.07148
3.21541	1.94491	2.82051	0.95228
3.02161	1.89483	1.70795	1.15797
2.92716	1.86577	2.5113	0.84518
3.07282	1.98324	2.37562	0.59476
3.00331	1.75895	2.21743	0.86909
3.3023	1.88522	2.41827	0.96417
2.7888	2.1491	2.65085	0.9344
3.22567	1.83108	2.36876	0.87568
2.94282	1.83315	1.97032	0.50265
2.94472	2.32509	2.67165	0.86667
3.22783	1.71661	2.14461	1.1877
3.16665	2.11124	2.50003	1.14617
2.60651	1.84221	1.73034	0.92353
2.94843	2.32149	1.41462	0.79647
3.06776	2.01075	1.46038	1.01523
2.72981	1.90797	2.37308	1.42839
2.98857	2.1071	2.30814	0.60059
3.13778	1.78668	2.5944	1.1439
3.38751	2.00101	1.48708	1.00954
3.05348	2.10292	2.24639	0.92098
3.00621	1.92269	1.80663	0.77518
2.95985	2.12228	1.63257	1.05028
2.85174	1.80164	2.41186	1.11516
2.92694	1.81371	2.90495	0.87454
2.83464	2.03117	1.79881	0.95533
3.00806	1.77439	2.51795	0.98155
3.15318	2.03063	2.12744	1.30739
3.26055	2.17853	2.32815	0.88332
2.94819	1.92262	1.7386	0.59711
2.77707	1.7389	1.58782	0.87426
3.11005	1.96235	2.26065	0.97819
2.70835	1.72884	1.63265	0.88389
2.65362	1.82914	1.7068	1.18368
3.30137	2.05122	2.56621	1.07958
3.13239	1.5048	3.13174	1.21092
3.00198	1.98548	2.95258	0.63577
2.90772	1.96592	1.94478	0.87346
3.12634	1.88797	2.11362	0.77467
2.68459	2.00729	2.61054	0.74443
3.15665	1.95406	1.8938	0.90082
2.95856	2.285	2.60356	0.92428
3.04261	1.9208	2.41986	0.53444
2.86531	2.25381	1.61481	0.80776
3.04426	2.13607	1.94079	0.72162
2.86072	1.95622	2.20088	0.9281
3.05007	1.84773	2.40915	1.22124
3.03575	2.16765	2.40273	1.00215
2.85663	2.24283	1.96767	0.97159
3.03593	1.78525	1.58858	0.8828
2.91521	1.90036	2.41485	1.20161
2.81672	2.05547	2.19103	0.95573
3.03895	2.22985	2.96997	1.07472
3.00761	1.79669	2.61609	0.58163
3.11561	2.22958	2.08645	0.63196
3.19484	2.12889	2.0474	1.18614
3.31446	2.18414	1.7648	0.76932
2.91285	1.92197	1.9008	1.08805
3.16775	2.09711	1.99404	1.4178
2.80557	2.182	2.21833	0.93432
2.74466	1.89423	1.66454	1.02499
2.93061	1.69676	2.78321	1.20615
3.23751	1.67904	2.5135	0.81622
2.80735	2.02319	2.13603	1.09696
2.82581	2.24009	1.99107	0.9903
2.89242	2.01032	2.08199	0.86226
3.15522	1.99265	2.74124	1.10108
2.95359	2.09402	2.39801	0.92225
3.18956	1.67361	2.7876	0.74553
2.90606	2.0008	2.28642	1.11632
3.16611	1.86529	2.56312	1.39097
3.18765	1.98773	3.547	0.8591
3.25383	2.19393	2.02466	0.63094
3.26153	2.12555	1.49768	0.90848
3.00485	2.07962	3.47776	0.89926
2.86731	2.01611	2.38281	0.733
3.27291	1.91626	1.93863	0.79199
3.30554	2.04225	1.85682	1.31072
2.82231	1.66824	1.41197	0.96347
3.03244	2.16731	2.86561	0.93854
3.18982	1.76341	2.36101	1.11218
3.09971	1.8865	2.7184	0.93426
2.78734	2.11142	2.63495	0.9884
2.94652	2.11856	2.09042	1.10567
2.98515	2.07178	1.95239	0.73069
2.72601	2.05245	2.21526	1.15632
3.00174	1.76902	2.90173	0.77603
2.88326	1.95019	1.74358	1.29445
3.18685	2.06759	2.38161	1.03471
3.11044	2.02536	2.29875	0.7779
2.75914	2.45096	1.71583	1.17017
2.85545	2.27558	2.42795	0.89752
3.12115	2.12874	2.07659	1.23313
3.17022	1.82763	2.71075	0.65087
3.14074	2.15718	2.18026	0.91097
2.76365	1.90488	2.15873	1.09124
3.10884	1.6523	2.88323	0.85142
2.915	2.0902	2.41322	1.05085
3.04776	2.41103	2.07839	0.85324
3.05661	2.16974	2.48396	0.92631
3.00439	1.91519	2.6073	0.64283
2.90497	1.83826	2.03211	0.95753
2.87413	1.64966	2.77452	1.02541
2.99856	2.00394	2.25069	0.9224
3.08397	2.08852	2.20073	1.27492
3.27985	1.86888	2.58293	0.73264
3.3559	1.83816	2.03641	1.42256
2.91738	2.19834	2.17626	1.01017
3.12236	1.98115	2.19741	1.0624
2.85029	2.19689	1.7566	0.75823
3.41027	2.20024	2.50465	0.99784
2.8446	2.14813	2.32894	0.77828
2.85471	1.91464	1.62165	0.90111
2.88592	1.90007	2.38761	0.77795
3.09153	2.13342	1.55594	0.81673
3.13467	2.11899	1.86155	1.09601
3.34373	2.13981	3.08811	1.02712
2.86494	2.1825	2.60049	1.02063
3.15787	2.03598	2.02364	0.85819
2.99703	1.89256	2.32195	0.9174
3.13895	2.11213	2.46997	0.91072
2.80327	2.20771	2.3325	0.97576
2.87911	2.01637	2.04701	1.15924
3.11816	2.05652	2.53624	1.03103
3.06795	2.2224	1.51165	1.04647
2.93523	1.89581	2.13428	0.89198
3.19042	2.78394	2.89034	0.8428
2.73609	1.97386	1.85892	1.07776
3.14688	1.86352	1.17923	0.94153
3.18557	1.83682	2.05984	1.18016
2.92999	2.058	1.80994	0.93517
3.25923	2.3614	1.56891	0.58632
2.92213	1.97872	1.96617	0.74613
2.96798	2.28419	2.10176	1.49124
3.03574	2.0609	1.99884	0.95066
3.06149	2.10236	2.60524	0.7942
2.98778	1.88433	2.31039	0.79489
2.94371	2.09733	2.46626	0.87147
3.06402	1.61791	1.96331	1.00974
3.54056	1.91626	2.03816	0.79664
3.04691	1.76112	1.63369	1.08134
3.33228	2.19729	2.59235	1.07485
2.90916	1.95938	1.97547	1.33483
2.96514	2.20888	2.63201	1.12991
3.1392	2.20934	2.70954	0.97455
2.88014	2.06083	2.25036	1.03377
3.18738	1.94864	1.91957	0.96295
3.21206	2.05205	1.79072	1.03333
2.95556	1.85438	2.35569	1.0667
2.99245	2.09622	2.09158	0.86231
2.99516	1.85029	2.40702	1.35354
2.98555	2.05825	2.51959	0.98974
2.92976	1.82288	2.44531	0.98577
3.16198	1.87897	2.43739	0.859
3.10034	1.89889	2.73714	1.17071
3.08956	1.93375	1.90004	0.84184
3.14246	1.82225	1.45204	1.20723
3.05883	2.12156	1.7018	0.81652
2.93427	1.93438	2.06315	0.80628
3.15226	1.87413	2.09203	1.01364
3.15223	2.64085	1.87306	1.06417
3.18291	2.12148	2.32796	1.12456
3.23579	1.94422	1.68331	0.85905
2.73894	1.91114	2.17539	0.82261
2.86783	2.31232	1.40101	0.90047
3.11846	1.81791	1.53386	1.11513
2.81455	1.9654	2.51612	0.98551
2.92544	1.99139	1.9518	0.78108
2.92896	1.88295	2.53021	0.76277
2.99809	1.69975	1.99264	0.58645
3.24813	2.21147	2.43395	0.50299
3.12132	2.12116	1.27117	0.7102
2.78583	1.88909	1.68356	0.69674
2.78627	2.34274	1.91342	1.21582
2.91983	1.93828	2.11947	0.80557
3.17723	1.89932	2.04847	1.06484
3.17236	2.00554	1.94402	0.78481
2.87067	2.29101	2.83578	1.07636
2.91449	1.96205	1.52299	1.34689
3.10152	2.10362	1.92337	1.26725
3.08532	1.78282	1.65747	1.40207
3.1215	2.14761	1.92302	1.05858
2.98913	1.95509	2.19147	1.37237
3.05523	2.10652	2.62165	0.87143
3.03037	1.7106	2.13069	0.81876
2.8606	2.23561	2.34018	0.82963
2.99815	2.18378	2.86632	1.25395
2.94442	1.97949	2.91866	1.10199
3.02319	2.09083	1.76196	1.1122
3.14177	2.31155	2.61556	1.04689
2.73526	1.77537	1.71169	1.29592
3.00492	1.94092	2.54279	0.6713
2.88152	2.17988	2.68349	1.36643
3.2531	1.66877	2.04192	1.22416
2.96125	2.57272	2.28387	1.05642
2.71032	2.15916	2.3961	0.64937
2.86395	1.91477	2.01997	1.23544
2.99604	1.96051	2.0045	1.20031
2.9288	1.8373	2.97282	1.05506
3.07598	1.85168	2.46768	0.98065
3.17937	1.77617	2.32162	0.96991
2.92017	2.32315	1.81228	0.6094
3.12983	2.11782	1.6276	1.03336
2.94439	1.84965	2.83594	0.8583
2.98426	2.25625	2.983	1.07182
3.08419	1.81296	2.27417	0.9163
3.18299	1.93648	2.62263	1.00926
2.80972	2.06971	1.73251	1.10932
3.11227	1.88482	2.54175	0.91881
3.06368	1.75697	2.10792	0.75413
3.25302	1.77379	2.78933	0.72904
3.04658	1.99493	1.52553	0.89787
2.96212	2.16114	1.72305	0.84182
3.31599	2.66492	2.33264	0.9687
2.9515	2.38514	2.73641	0.76708
3.17791	1.87648	2.31378	1.34566
3.00705	2.03764	1.86612	1.05152
3.29722	2.02088	1.67383	0.75346
2.87289	2.17595	2.1027	0.67355
2.82659	2.37547	1.80752	0.91839
3.03604	1.81296	2.51661	0.81093
3.08077	1.80567	2.03962	1.23254
2.76819	2.36114	2.24274	0.89545
3.01042	2.31236	2.04469	1.04465
2.9688	2.12864	2.36363	0.54637
3.00642	2.08371	1.9507	1.16985
2.94112	1.93404	2.35246	0.79707
3.15868	2.02771	2.53953	0.88908
2.90673	2.00438	2.28643	1.1424
2.97859	1.85163	2.63087	0.79714
2.91611	2.31102	1.62658	0.7526
2.92354	1.99764	2.07321	1.31336
3.05679	1.93545	2.02687	0.67942
2.95445	1.70088	2.53277	1.21021
2.73924	2.2394	2.78858	0.60394
3.12693	1.82876	2.15542	0.93052
3.01385	2.17312	1.81038	1.37784
3.41972	2.03239	2.42242	0.9709
3.19755	2.09314	2.19452	0.84953
3.17889	1.87365	2.42949	0.91096
2.74921	1.78485	2.09196	0.73071
2.75946	2.10174	1.61508	1.04054
2.92068	2.1049	2.16918	0.92178
3.13336	2.32177	1.69615	0.95199
3.01146	1.7149	2.08455	0.79028
3.04732	1.90225	1.52626	0.87208
3.10479	1.824	1.71353	0.93714
2.94844	2.01385	2.11194	1.02658
3.06187	2.02158	1.5094	0.92505
2.73893	2.08507	1.59292	0.62445
2.90148	2.12204	2.36396	1.12537
3.02912	1.87245	2.09021	1.2209
2.92361	2.10813	2.51905	0.3428
3.07652	1.99416	1.91344	0.90397
2.88371	1.80071	2.549	1.35462
3.23037	2.11855	2.51164	1.07792
2.75155	1.85145	2.46096	1.14139
3.08167	2.01565	1.87606	0.90543
3.30616	1.85034	2.6364	0.99943
2.78304	2.16995	2.53868	1.01632
2.88179	2.08462	1.64839	1.03089
2.9807	1.78706	2.1395	1.13769
3.37496	1.85674	2.57538	0.62205
2.94869	2.01655	2.32728	0.89996
3.14541	1.99879	1.89328	1.26518
3.23959	2.15266	2.50053	0.60744
3.44281	1.88124	1.93737	0.88549
3.30759	1.85999	1.70017	1.44312
3.1629	1.77788	2.28971	1.17811
3.25546	1.90062	2.39375	1.07708

## Sheet: Fig. 2C
			TJ										Nucleus
RH	adfcKD un-induced	adfcKD induced 96h	MyoAKO	RH	adfcKD un-induced	adfcKD induced 96h	MyoAKO			RH	adfcKD un-induced	adfcKD induced 96h	MyoAKO	RH	adfcKD un-induced	adfcKD induced 96h	MyoAKO
2.8892	2.54364	3.45173	2.98439	1.92738	1.95306	2.92819	1.52458			1.4081	2.1784	1.9899	2.0371	0.8339	1.5095	1.7636	1.6021
2.40695	2.91651	2.98544	2.35794	1.95468	2.10497	1.88816	1.65318			2.1238	2.0046	2.9219	1.6236	1.2194	1.5591	1.7457	1.4663
3.3656	2.63069	3.746	3.47836	2.87217	1.98034	3.59256	1.39072			1.5478	2.9739	2.5283	2.6126	0.85827	0.81492	2.358	1.27346
3.04613	2.78657	2.90444	2.85957	2.94291	1.93067	2.35354	2.02542			1.3597	1.7678	2.2257	2.1085	1.4013	0.76648	1.6397	1.4967
3.06282	2.90155	3.17491	2.86127	1.9968	1.92791	2.7157	1.76049			1.9345	2.497	1.598	1.9462	1.8194	1.7889	1.6892	1.2706
3.16655	3.45343	3.69918	2.76252	1.9416	3.39837	3.40054	2.00321			1.4088	2.6906	1.654	1.777	1.4799	1.3406	1.7506	1.4001
2.59874	2.80752	2.98544	2.89959	1.76682	2.76739	2.31025	1.50565			2.9116	2.781	2.3881	2.4561	1.5758	1.0495	1.9152	1.6128
3.09114	3.23904	2.41129	2.48429	2.1504	2.94567	1.8896	1.89762			1.8555	2.4231	1.1962	2.851	1.1403	1.8344	1.2431	1.75362
2.44027	3.02307	2.28113	3.17285	1.99496	1.87554	1.64558	1.64367			2.1707	1.8276	2.3436	2.1388	1.7071	1.8143	2.0955	1.7289
3.17812	3.43934	2.97886	2.99994	2.12958	2.03547	2.12958	1.62195			2.4045	2.8243	1.9917	1.8517	1.4777	1.4546	1.5273	1.3664
3.12373	2.94114	3.07882	2.98641	2.94695	1.95918	2.09982	1.99801			2.5739	2.3342	1.1903	2.2506	1.4071	1.2428	1.3876	1.49028
2.81646	2.83104	2.6107	3.42601	2.00454	1.88934	1.97767	1.69136			2.0805	1.6205	1.1402	1.8014	1.5311	0.72517	1.3984	1.1136
3.08264	2.98155	2.35854	2.16853	2.176	2.18267	1.99417	1.64926			2.6491	2.5118	1.9802	2.3407	1.7441	1.6299	1.35302	1.60851
2.98757	3.51951	2.58167	2.10839	1.94648	2.81148	2.02758	1.73066			2.0165	2.6462	2.6078	1.1706	1.3802	1.1682	1.8363	1.1915
3.0655	2.84449	2.7266	2.46619	2.35985	1.9344	1.7408	1.78982			1.516	2.7416	2.0481	1.9805	1.4921	0.87515	1.604	1.285
2.7667	3.05788	2.41443	2.71941	1.47754	2.10496	1.67129	1.7584			1.6632	3.5979	1.8846	3.1811	1.3103	1.6873	2.0648	1.5919
2.75055	2.53294	3.0095	2.3446	2.13028	1.59883	2.53987	1.54158			1.5566	3.1885	1.109	1.8126	1.3067	1.2406	1.3941	1.361
2.97387	2.96934	2.6716	2.61129	2.05582	2.81686	2.3891	1.84808			1.5069	2.0305	3.3201	2.0893	1.3612	1.9915	2.2884	1.4075
2.73314	2.88374	2.7753	2.91059	2.11634	1.95238	2.42567	1.677			2.146	1.8963	2.5379	2.7241	1.1262	1.5278	1.9147	1.4768
3.09584	2.19207	2.91024	2.23794	2.28681	1.98585	2.64284	1.76811			2.2354	1.6083	1.9249	1.6539	1.1148	1.4027	1.8396	1.8489
3.03332	2.64884	2.98462	2.22252	2.37533	1.92535	2.35648	1.64368
3.1722	2.26123	2.48043	2.87602	2.86558	1.99721	1.83514	1.99085
3.24193	2.86793	3.01132	2.5602	1.77401	1.42699	2.33022	1.54214
2.91277	2.95398	3.06594	2.81834	2.09042	1.72588	1.96945	1.46544
2.81635	2.54992	3.68115	2.81586	2.07388	1.99893	1.65595	1.83738
2.83968	3.3685	2.61798	3.13605	2.25631	2.1044	1.98933	1.45515
3.13114	2.76568	2.91099	2.4146	1.4675	1.92985	2.61915	1.9436
3.02094	2.57361	2.04203	3.21282	2.3126	1.81291	1.27491	1.91136
2.59105	2.9819	3.01289	2.82485	2.00014	1.91748	2.33849	2.38996
2.98511	2.98796	2.646	3.62834	2.08093	2.36626	2.08835	2.02306

## Sheet: Fig. 2E
Time [s]	RH penetration speed [um/s]	act1 KO penetration speed [um/s]	myoA KO penetration speed [um/s]	mlc1 KO penetration speed [um/s]
1	0.470412
2		0.38224	0.06592	0.251434
3	0.370583	0.297589	0.53146	1.02532
4	0.410369	0.125058	0.345056	0.346475
5		0.260773	0.359851	0.378795
6	0.389747	0.179841	0.147401	0.727456
7	0.464166	0.21741	0.147401	0.543594
8	0.353754	0.142553	0.313378	0.155406
9		0.215704	0.224514	0.219777
10	0.213795	0.184595	0.593276	0.202975
11	0.330581	0.309054	0.429237	0.109889
12		0.16727	0.206361	0.208158
13	0.38108	0.077902	0.501162	0.188457
14	0.271	0.311152	0.214619	0.113074
15	0.374158	0.075578	0.278115	0
16		0.030789	0.400973	0
17	0.301457	0.026209	1.0297	0
18	0.191792	0.023609	0.106292	0
19		0.072953	0.214619	0
20	0.280263	0.010154	0.106292	0
21	0.239413	0.073973	0.08844	0
22	0.267584	0.015231	0.214619	0.266519
23		0.010154	0.06592	0
24	0.343888	0.020308	0.237676	0.079956
25	0.465474	0.016429	0.502028	0.178786
26		0.020308	0.179321	0
27		0.010154	0.131839	0.109889
28		0.030462	0.266954	0
29		0.005077	0.15032	0
30		0.005077	0.307781	0.075383
31		0.005077	0.179321	0.059595
32		0.023382	0.271793	0.037691
33		0.00718	0.237676	0.079956
34		0.015231	0.375221	0.053304
35		0.016429	0.147401	0.084281
36		0.010154	0.583677	0.241343
37		0.010154	0.271793	0.053304
38		0.020308	0.106292	0.084281
39		0.005077	0.278115	0.119191
40		0.005077	0.158755	0.13326
41		0.010154	0.131839	0.037691
42		0	0.35621	0.109889
43		0.005077	0.416912	0.084281
44		0.020308	0.15032	0.084281
45		0.005077	0	0
46		0	0.208456	0
47		0	0	0.037691
48		0	0	0.026652
49		0.055847	0	0
50		0.025712	0.083382	0.079956
51		0.005077	0	0.155406
52		0.015231	0	0.026652
53		0.015231	0.106292	0.119191
54		0.005077	0.041691	0.162117
55		0.005077	0.214619	0.079956
56		0	0.12155	0.106608
57		0	0.131839	0
58		0.040616	0	0.053304
59		0	0.106292	0.119191
60		0	0.093224	0.162117
61		0	0.02948	0
62		0	0.158755	0.13326
63		0.00718	0.106292	0.053304
64		0	0.166765	0.079956
65		0	0.188765	0.262491
66		0	0.093224	0.053304
67		0.005077	0.06592	0.13326
68		0.005077	0	0.113074
69		0.016055	0.106292	0.178786
70		0	0.158755	0.053304
71		0.012257	0.158755	0.566627
72		0.015231	0.230247	0.658254
73		4.59e-16	0.147401	0.421404
74		0	0.06592	0.388058
75		0	0.093224	0.570376
76		0.005077	0.317511	0.053304
77		0.015231	0.15032	0.416316
78		0.00718	0.237676	0.053304
79		0.015231	0.131839	0.245718
80		0.010154	0.093224	0.239867
81		0.010154	0.02948	0.283314
82		0	0.158755	0.303879
83		0.005077	0.208456	0.251434
84		0.046054	0.125074	0.666831
85		0.039758	0.02948	0.245718
86		0.073042	0.106292	0.079956
87		0.040616	0	0.214875
88		0.095948	0.05896	0.293171
89		0.052725	0.12155	0.059595
90		0.087299	0.093224	0.178786
91		0.033763	0
92		0.145463	0.041691
93		0.126716	0
94		0.126592	0
95		0.13167	0
96		0.080133	0.06592
97		0.082754	0.06592
98		0.105975	0.106292
99		0.04541	0.188765
100		0.092966	0.083382
101		0.093736	0.093224
102		0.282863	0
103		0	0.041691
104		0.076155	0.06592
105		0	0
106		0.126924	0
107		0	0.06592
108		0	0
109		0	0.147401
110		0	0.08844
111		0	0.02948
112		0.080274	0
113			0.093224
114			0.12155
115			0
116			0
117			0.041691
118			0.05896
119			0.083382
120			0
121			0.093224
122			0.147401
123			0.05896
124			0.083382
125			0.171897
126			0
127			0.106292
128			0
129			0.06592
130			0.041691
131			0.131839
132			0.06592
133			0.06592
134			0
135			0.05896
136			0.041691
137			0.106292
138			0.243099
139			0.131839
140			0.224514
141			0.08844
142			0.093224
143			0.208456
144			0.166765
145			0.106292
146			0.06592
147			0.197759
148			0.147401
149			0
150			0
151			0.12155
152			0
153			0.186449
154			0.131839
155			0
156			0.171897
157			0
158			0.106292
159			0.083382
160			0.06592
161			0.083382
162			0.041691
163			0.05896
164			0.02948
165			0.171897
166			0.12155
167			0.083382
168			0.05896
169			0.214619
170			0.093224
171			0.041691
172			0.307781
173			0.237676
174			0.08844
175			0.106292
176			0.125074
177			0.224514
178			0.147401
179			0.06592
180			0
181			0.147401
182			0
183			0.06592
184			0.093224
185			0.093224
186			0.329598
187			0.131839
188			0
189			0.08844
190			0.05896
191			0.02948
192			0.171897
193			0.02948
194			0.147401
195			0.171897
196			0.05896
197			0.08844
198			0.02948
199			0.186449
200			0.158755
201			0.093224
202			0.08844
203			0
204			0.092381
205			0.209137
206			0.485552
207			0.163309
208			0.3933
209			0.117764
210			0.163309
211			0.097985
212			0.561935
213			0.230954
214			0.326618
215			0.146068
216			0.279062
217			0.3472
218			0.237781
219			0.650781
220			0.644191
221			0.716329
222			0.280967
223			0.166543
224			0.097985
225			0.073034
226			0.117764
227			0.190449
228			0.190449
229			0.134668
230			0.301127
231			0.166543
232			0.117764
233			0.073034
234			0
235			0.065324
236			0.398688
237			0.073034
238			0.097985
239			0.35928
240			0.163309
241			0.309857
242			0.228632
243			0.219102
244			0.175889
245			0.328247
246			0.134668
247			0.248745
248			0.424603
249			0.413143
250			0.117764
251			0.295765
252			0.280967
253			0.184763
254			0.336274
255			0.166543
256			0.097985
257			0.280967
258			0.163309
259			0.308131
260			0.195971
261			0.255097
262			0.3472
263			0.134668
264			0.130647
265			0.237781
266			0.097985
267			0.065324
268			0.134668
269			0.269336
270			0.295765
271			0.228632
272			0.235527
273			0.175889
274			0.134668
275			0.409251
276			0.326618
277			0.209137
278			0.261294
279			0.065324
280			0.130647
