# Supplementary material for: Apicomplexan F‐actin is required for efficient nuclear entry during host cell invasion
Source: EMBO Rep. 2019 Oct 4;20(12):e48896. doi: 10.15252/embr.201948896 (PMC6893294; doi:10.15252/embr.201948896)
Supplement: Supplementary file 15 — Source Data for Figure 3 [file EMBR-20-e48896-s013.zip › ER_48896_SourceData_Fig3.xlsx]

## Sheet: Fig. 3B
RH - F-actin ring		RH - no F-actin ring		RH - F-actin ring capped invasion		ADF - no F-actin ring
Distance [um]	Gray value [a.u.]	Distance [um]	Gray value [a.u.]	Distance [um]	Gray value [a.u.]	Distance [um]	Gray value [a.u.]
0	65535	0	65535	0	24158	0	64075.2
0.1071	60072.5	0.1071	65535	0.1071	53379.2	0.1071	61468.9
0.2142	39251.6	0.2142	65535	0.2142	65360.7	0.2142	53560.5
0.3213	23376	0.3213	53875.4	0.3213	63803.1	0.3213	38772.2
0.4284	11995.9	0.4284	38870.6	0.4284	59082.4	0.4284	32561
0.5355	1379.73	0.5355	28056.8	0.5355	56057.3	0.5355	25876.5
0.6426	1077.15	0.6426	21571.9	0.6426	56047.6	0.6426	19349.9
0.7497	4463.88	0.7497	19229.2	0.7497	54889.9	0.7497	15476.3
0.8568	8413.15	0.8568	18469.7	0.8568	51757.6	0.8568	14586.9
0.9639	10646.8	0.9639	17587.6	0.9639	47069.7	0.9639	11354.9
1.071	14788.7	1.071	16308.1	1.071	43261.3	1.071	7291.22
1.1781	14387.4	1.1781	16556.4	1.1781	41339.3	1.1781	8876.82
1.2852	11089	1.2852	17701.6	1.2852	39643	1.2852	8635.61
1.3923	11143.6	1.3923	17075.4	1.3923	37954.4	1.3923	4109.17
1.4994	13061.1	1.4994	16072	1.4994	37621	1.4994	7313.55
1.6065	12504.2	1.6065	16580.3	1.6065	37384.5	1.6065	7734.67
1.7136	12152.2	1.7136	17156.9	1.7136	38271.3	1.7136	4742.08
1.8207	12411.6	1.8207	15524.4	1.8207	41422.7	1.8207	4454.55
1.9278	11113.5	1.9278	13545.1	1.9278	46008.9	1.9278	6580.82
2.0349	8746.3	2.0349	13431.7	2.0349	51630.8	2.0349	7637.75
2.142	9413.44	2.142	14249.3	2.142	56529.7	2.142	5733.64
2.2491	9373.03	2.2491	15638.7	2.2491	57783.9	2.2491	7028.83
2.3562	11452.9	2.3562	17599.9	2.3562	56149.4	2.3562	6433.77
2.4633	22531.2	2.4633	18699.9	2.4633	50372	2.4633	7043.87
2.5704	44073.5	2.5704	17572.3	2.5704	39464.9	2.5704	5919.08
2.6775	62539.1	2.6775	15718.5	2.6775	33399.7	2.6775	6246.41
2.7846	58134.5	2.7846	14776.4	2.7846	30171.8	2.7846	5877.59
2.8917	43550.5	2.8917	14050.5	2.8917	28298.8	2.8917	9871.21
2.9988	30836.3	2.9988	12280.2	2.9988	28193.2	2.9988	6244.19
3.1059	23636.7	3.1059	10686.1	3.1059	28782.4	3.1059	6520.65
3.213	16642.3	3.213	10376.2	3.213	29374.6	3.213	9930.51
3.3201	8058.93	3.3201	9996.6	3.3201	30404.4	3.3201	6304.48
3.4272	5457.77	3.4272	8562.12	3.4272	30714.5	3.4272	2408.05
3.5343	6887.78	3.5343	6654.02	3.5343	29695.1	3.5343	1760.57
3.6414	3993.42	3.6414	5968.7	3.6414	27970.7	3.6414	2724.51
3.7485	261.454	3.7485	7273.3	3.7485	26446.5	3.7485	3079.53
3.8556	0	3.8556	6948.58	3.8556	24692.5	3.8556	741.107
3.9627	3322.16	3.9627	5590.81	3.9627	23031	3.9627	2178.09
4.0698	4864.52	4.0698	4577.21	4.0698	20814.7	4.0698	5553.97
4.1769	910.688	4.1769	4323.92	4.1769	22028.4	4.1769	6220.45
4.284	8.006	4.284	5584.2	4.284	22484.7	4.284	4088.52
4.3911	0	4.3911	6275.55	4.3911	23102.8	4.3911	2761.92
4.4982	7579.96	4.4982	4834.3	4.4982	23145	4.4982	4271.58
4.6053	15072.9	4.6053	3245.31	4.6053	21366.5	4.6053	3565.07
4.7124	16425.5	4.7124	2978.22	4.7124	19269.3	4.7124	1658.7
4.8195	16202.8	4.8195	4272.75	4.8195	18487.3	4.8195	5607.64
4.9266	14437.3	4.9266	6235.48	4.9266	17808.6	4.9266	4970.9
5.0337	17904.9	5.0337	6363.97	5.0337	18398.5	5.0337	2914.86
5.1408	21565.6	5.1408	4771.24	5.1408	19938.1	5.1408	3032.82
5.2479	18944.9	5.2479	3883.02	5.2479	20679.7	5.2479	1196.89
5.355	15090.6	5.355	3640	5.355	20411	5.355	811.951
5.4621	11064.5			5.4621	19538.7	5.4621	2759.93
5.5692	8361			5.5692	16803	5.5692	1658.7
				5.6763	11572.1	5.6763	3030.73
				5.7834	6999.92	5.7834	3498.79
				5.8905	5114.05	5.8905	3627.59
				5.9976	4129.54	5.9976	4321.22
						6.1047	2595.14
						6.2118	3514.46
						6.3189	4566.38
						6.426	5635.92
						6.5331	5974.65
						6.6402	7256.61
						6.7473	7137

## Sheet: Fig. 3C
	1				2				3
	Ring	No ring	N		Ring	No ring	N		Ring	No ring	N
RH	8	2	10		7	2	9		6	3	9

## Sheet: Fig. 3E
	1			2			3
	Ring	No ring	N	Ring	No ring	N	Ring	No ring	N
RH	40	11	51	36	14	50	39	15	54
ADF -	32	18	51	32	14	45	33	11	44
ADF 96h +	0	16	51	0	12	45	0	14	44
Act1KO -	35	9	45	32	13	44	44	12	57
Act1KO 96h +	0	11	45	0	11	44	0	9	57
MyoAKO	0	9	40	0	8	49	0	11	35
	F-actin ring			No F-actin ring
	Mean	SD	N	Mean	SD	N
RH	74.25	2.25617	155	25.75	1.98761	155
adf cKO un-induced	69.33	3.54896	140	30.67	4.6879	140
adf cKO 96h induced	0	0	140	29.8642	0.683214	140
act1 cKO un-induced	75.9	3.87925	146	24.1	4.87621	146
act1 cKO 96h induced	0	0	146	21.5687	0.483198	146
myoA KO	0	0	124	23.6597	2.95466	124

## Sheet: Fig. 3F
	1			2			3
	Basal Acc	no acc	N	Basal Acc	no acc	N	Basal Acc	no acc	N
RH	51	0	51	50	0	50	54	0	54
ADF -	51	0	51	45	0	45	44	0	44
ADF 96h +	16	0	51	12	0	45	14	0	44
Act1KO -	45	0	45	44	0	44	57	0	57
Act1KO 96h +	0	11	45	0	11	44	0	9	57
MyoAKO	2	8	40	1	6	49	3	8	35
	F-actin accumulation			No F-actin accumulation
	Mean	SD	N	Mean	SD	N
RH	100	0	155	0	0	155
adf cKO un-induced	100	0	140	0	0	140
adf cKO 96h induced	29.8642	0.683214	136	0	0	142
act1 cKO un-induced	100	0	144	0	0	144
act1 cKO 96h induced	0	0	122	21.5687	0.483198	122
myoA KO	5.29348	3.59897	124	18.3662	3.2265	124
