# Supplementary material for: Apicomplexan F‐actin is required for efficient nuclear entry during host cell invasion
Source: EMBO Rep. 2019 Oct 4;20(12):e48896. doi: 10.15252/embr.201948896 (PMC6893294; doi:10.15252/embr.201948896)
Supplement: Supplementary file 16 — Source Data for Figure 4 [file EMBR-20-e48896-s014.zip › ER_48896_SourceData_Fig4.xlsx]

## Sheet: Fig. 4B
ring	RH CbEmFP
1	2.58919
3	2.63419
4	2.60951
6	2.49136
7	2.47483
8	2.50829
10	2.49621
11	2.55972
13	2.33567
14	2.29679
16	2.38243
17	2.30894
18	2.30767
20	2.77106
21	2.73772
23	2.64113
24	2.44248
25	2.53823
27	2.65717
28	2.85271
30	2.5648
31	2.53246
32	2.52882
34	2.48317
35	2.76697
37	2.80132
38	2.71492
39	2.6632
41	2.65767
42	2.8836

## Sheet: Fig. 4C
ring	RH CbEmFP
20	2.89254
21	2.8104
23	2.75441
24	2.52649
25	2.19032
27	2.09074
28	1.63117

## Sheet: Fig. 4R
no ring	RH CbEmFP
1	3.0207
3	3.00989
4	3.05648
6	3.06307
7	3.09012
8	2.99295
10	3.11417
11	3.12982
13	3.14712
14	3.19607
15	3.16999
17	3.04746
18	3.0704
20	3.00473
21	2.98131
23	2.9069
24	2.868
25	2.81676
27	2.87459
28	2.88044
30	2.82031
31	2.67633
32	2.6608
34	2.6806
35	2.59219
37	2.60438
38	2.72078
39	2.70329
41	2.48998
42	2.73822

## Sheet: Fig. 4F
no ring	RH CbEmFP
10	2.77965
11	2.8761
12	2.74547
14	2.76595
15	2.67145
17	2.73936
18	2.64885
20	2.62334
21	2.53679
23	2.42968
24	2.27085
25	2.13781
27	1.99855
28	1.88151
30	1.86712
31	1.99613
33	1.8837
34	1.49289
36	1.18039
37	1.30502
38	1.36348
