# Supplementary material for: Apicomplexan F‐actin is required for efficient nuclear entry during host cell invasion
Source: EMBO Rep. 2019 Oct 4;20(12):e48896. doi: 10.15252/embr.201948896 (PMC6893294; doi:10.15252/embr.201948896)
Supplement: Supplementary file 17 — Source Data for Figure 5 [file EMBR-20-e48896-s015.zip › ER_48896_SourceData_Fig5.xlsx]

## Sheet: Fig. 5D
	Perinuclear actin	Total	n				Perinuclear actin	Total				Perinuclear actin	Total
RH	21	33	88			RH	21	30			RH	15	25
adf cKD (-)	18	30	95			adf cKD (-)	24	40			adf cKD (-)	20	25
adf cKD (96h ATc+)	0	30	90			adf cKD (96h ATc+)	0	30			adf cKD (96h ATc+)	0	30
myoA KO	5	25	82			myoA KO	5	25			myoA KO	16	32
RH	63.6364						70					60
adf cKD (-)	60						60					80
adf cKD (96h ATc+)	0						0					0
myoA KO	20						20					50
RH	64.5455	4.13278	88
adf cKD (-)	66.6667	9.42809	95
adf cKD (96h ATc+)	0	0	90
myoA KO	30	14.1421	82
