# Supplementary material for: Apicomplexan F‐actin is required for efficient nuclear entry during host cell invasion
Source: EMBO Rep. 2019 Oct 4;20(12):e48896. doi: 10.15252/embr.201948896 (PMC6893294; doi:10.15252/embr.201948896)
Supplement: Supplementary file 18 — Source Data for Figure 6 [file EMBR-20-e48896-s016.zip]

Archive with 1 entries (1 files):
- ER_48896_SourceData_Fig6.xlsx
