# Supplementary material for: Apicomplexan F‐actin is required for efficient nuclear entry during host cell invasion
Source: EMBO Rep. 2019 Oct 4;20(12):e48896. doi: 10.15252/embr.201948896 (PMC6893294; doi:10.15252/embr.201948896)
Supplement: Supplementary file 18 — Source Data for Figure 6 [file EMBR-20-e48896-s016.zip › ER_48896_SourceData_Fig6.xlsx]

## Sheet: Fig. 6D
actin-nucleus association		actin-TJ association		Total events
83.6364	77.2727			16.3636	22.7273
		92.7273	95.4545	7.27273	4.54545
Pf invasion	aggregated	1	2
actin-nucleus	96	46	51
actin-TJ	107	51	63
TOTAL events	121	55	66
actin-nucleus		83.6364	77.2727
actin-TJ		92.7273	95.4545
TOTAL events		100	100
minus
actin-nucleus		16.3636	22.7273
actin-TJ		7.27273	4.54545
